# Supplementary material for: Nonlinear circuits for naturalistic visual motion estimation
Source: eLife. 2015 Oct 24;4:e09123. doi: 10.7554/eLife.09123 (PMC4663970; doi:10.7554/eLife.09123)
Supplement: Source code 1. — Code used to generate figures. DOI: http://dx.doi.org/10.7554/eLife.09123.021 [file elife09123s001.zip]

Archive with 3 entries (2 files):
- 2015-eLife-FitzgeraldClark.m
- __MACOSX/
- __MACOSX/._2015-eLife-FitzgeraldClark.m
