# Supplementary material for: Nonlinear circuits for naturalistic visual motion estimation
Source: eLife. 2015 Oct 24;4:e09123. doi: 10.7554/eLife.09123 (PMC4663970; doi:10.7554/eLife.09123)
Supplement: Source code 1. — Code used to generate figures. DOI: http://dx.doi.org/10.7554/eLife.09123.021 [file elife09123s001.zip › 2015-eLife-FitzgeraldClark.m]

%% This file collates pieces of MATLAB code (vR2014b) that were written by James E Fitzgerald (2015) and provided as supplementary material to:
% Fitzgerald JE, Clark DA (2015) Nonlinear circuits for naturalistic visual motion estimation. eLife, doi: 10.7554/eLife.09123.
% Please read the paper for an explanation and interpretation of these analyses.
% Please send any questions to James Fitzgerald at jamesfitzgerald@fas.harvard.edu

% Because various routines save and load matfiles, you'll need to
% edit the code before it'll run on your machine. I've indicated lines that 
% must be changed with MUSTEDIT: Strictly speaking, a subset of these lines are
% self-referential and will run without editing, but you should edit
% them anyway to avoid having a bunch of opaquely named files written on your
% computer. Note that some files are several GB in size. 

% BLOCK 1 generates the simulated ensemble of naturalistic motions using
% the van Hateren database of natural images.

% BLOCK 2 performs analyses on the simulated motions ensemble

% BLOCK 3 considers the predictions of various models for glider stimuli

% BLOCK 4 computes the correlation structure of various image ensembles

%% BEGIN BLOCK 1

%% Start over and clear the workspace.

clear all;
RandStream.setGlobalStream(RandStream('mt19937ar','seed',sum(100*clock)));

filedir = 'VH_TOP_DIR/'; % MUSTEDIT: This is the directory where the van Hateren image database is stored
cd(filedir);
filenames = dir(strcat(filedir,'vanhateren_iml/*.iml')); % These are the images

% Image parameters.
width_pix = 1536;
width_deg = width_pix/60;
height_pix = 1024;
height_deg = height_pix/60;

% Camera settings
camera_settings = dlmread('camerasettings.txt','',1,0); % This file is available through the same source as the images
luminance_conversion = camera_settings(:,5);

%% Generate 1D database of natural images. 

tic
gaussian_filter = fspecial('gaussian',[1 height_pix],5.7*60/(2*sqrt(2*log(2))));
gaussian_filter = repmat(gaussian_filter,width_pix,1);
N = length(filenames);
oneD_nat_luminance = zeros(width_pix,N);
oneD_nat_contrast = zeros(width_pix,N);
for i = 1:N;
    if eq(mod(i,100),1);
        strcat('On image =',num2str(i))
        toc
    end;
    image_number = i;
    filename = strcat('vanhateren_iml/',filenames(i).name);
    f1=fopen(filename,'rb','ieee-be');
    raw=fread(f1,[width_pix,height_pix],'uint16');
    fclose(f1);
    % Transformed into luminance.
    luminance = luminance_conversion(image_number)*raw;
    oneD_nat_luminance(:,i) = sum(gaussian_filter.*luminance,2);
    % Transformed into contrast.
    I_0 = mean(luminance(:));
    contrast = (luminance - I_0)/I_0;
    oneD_nat_contrast(:,i) = sum(gaussian_filter.*contrast,2);
end;
oneD_nat_luminance = [oneD_nat_luminance;oneD_nat_luminance(end:-1:1,:)];
oneD_nat_contrast = [oneD_nat_contrast;oneD_nat_contrast(end:-1:1,:)];

%% Save 1D images. To avoid regenerating the oneD images every time

matfile = 'IMAGES1D.mat'; % MUSTEDIT: This is the one-dimensional database of natural images
save(matfile,'oneD_nat_luminance','oneD_nat_contrast','N');

%% Load 1D images. To avoid regenerating the oneD images every time

matfile = 'IMAGES1D.mat'; % MUSTEDIT: This is the one-dimensional database of natural images
load(matfile);

%% Generate sampled photoreceptor responses with left-right symmetry enforced.

tic;

da_sampling = 0.1;
PR_spacing = 5.1/da_sampling;
pix_per_PR = ceil(5.7*5/da_sampling);
num_samples = 1000000;
num_PRs = 3;
h_initial = 0.005;
h_final = 0.005;
h_factor = h_final/h_initial;

v_sd = 90;
T = 0.8;
psi_dot = zeros(num_samples,1);
image_idx = zeros(num_samples,1);
a_final_list = zeros(num_samples,1);
VBar_t = zeros(1+T/h_final,num_PRs,num_samples);
spacetime = zeros(1+T/h_initial,pix_per_PR,num_PRs);

gaussian_filter = fspecial('gaussian',[1 pix_per_PR],5.7/(da_sampling*2*sqrt(2*log(2))));
gaussian_filter = repmat(gaussian_filter,1+T/h_initial,1);

PR_tau = 0.01/h_initial;
filter_length = 5*PR_tau;
ex_filter = exp(-(filter_length:-1:0)/(PR_tau));
ex_filter = ex_filter/sum(ex_filter);
ex_filter = [ex_filter';zeros(filter_length,1)];

if gt(da_sampling,1/60);
    downsampling_factor = da_sampling*60;
    num_downsampled_pix = floor(3072/downsampling_factor);
    oneD_nat_contrast_sim = zeros(num_downsampled_pix,4167);
    for i = 1:num_downsampled_pix;
        oneD_nat_contrast_sim(i,:) = mean(oneD_nat_contrast((1+(i-1)*downsampling_factor):i*downsampling_factor,:),1);
    end;
elseif eq(da_sampling,1/60)
    downsampling_factor = 1;
    num_downsampled_pix = 3072;
    oneD_nat_contrast_sim = oneD_nat_contrast;
else
    'Invalid da_sampling'
    return;
end;

close all;
figure,
imagesc(oneD_nat_contrast')
colormap('gray')
figure,
imagesc(oneD_nat_contrast_sim')
colormap('gray')
%
pixel_vector = (0:pix_per_PR-1);
whos
for i = 1:num_samples/2;
    if eq(mod(i,5000),1)
        i
        toc;
    end;
    % Choose a natural image row.
    idx = ceil(rand*N);
    image_idx(i) = idx;
    oneD = oneD_nat_contrast_sim(:,idx);
    % Choose a velocity.
    v = -abs(v_sd*randn);
    psi_dot(i) = v;
    % Create spacetime plot
    a_final = ceil(rand*num_downsampled_pix);
	a_final_list(i) = a_final;
    for j = 1:num_PRs;
        a_f = a_final+(j-1)*PR_spacing;
        for t = 0:round(T/h_initial);
            pixel_shift = -v*t*h_initial/da_sampling;
            relevant_pixels = round(a_f-pixel_shift+pixel_vector);
            relevant_pixels = 1+mod(relevant_pixels,num_downsampled_pix);
            spacetime(round(T/h_initial)-t+1,:,j) = oneD(relevant_pixels);
        end;
        spatially_filtered = sum(spacetime(:,:,j).*gaussian_filter,2);
        tmp = imfilter(spatially_filtered,ex_filter);
        VBar_t(:,j,i) = tmp(1:h_factor:end);
    end;
    % Create symmetric spacetime plot
    v = -v;
    psi_dot(i+num_samples/2) = v;
    image_idx(i+num_samples/2) = idx;
    a_final = mod(-a_final-pix_per_PR-(num_PRs-1)*PR_spacing-1,num_downsampled_pix)+1;
    a_final_list(i+num_samples/2) = a_final;
    for j = 1:num_PRs;
        a_f = a_final+(j-1)*PR_spacing;
        for t = 0:round(T/h_initial);
            pixel_shift = -v*t*h_initial/da_sampling;
            relevant_pixels = round(a_f-pixel_shift+pixel_vector);
            relevant_pixels = 1+mod(relevant_pixels,num_downsampled_pix);
            spacetime(round(T/h_initial)-t+1,:,j) = oneD(relevant_pixels);
        end;
        spatially_filtered = sum(spacetime(:,:,j).*gaussian_filter,2);
        tmp = imfilter(spatially_filtered,ex_filter);
        VBar_t(:,j,i+num_samples/2) = tmp(1:h_factor:end);
    end;
end;

toc

%% Save matfile.

matfile = 'ENSEMBLE_DIR/ENSEMBLE.mat'; % MUSTEDIT: This is the simulated ensemble of natural images
save(matfile,'psi_dot','VBar_t','image_idx','a_final_list','-v7.3')

%% Load matfile.

matfile = 'ENSEMBLE_DIR/ENSEMBLE.mat'; % MUSTEDIT: This is the simulated ensemble of natural images
load(matfile)

%% END BLOCK 1

%% BEGIN BLOCK 2

%% Change to base directory for Drosophila-like spatiotemporal sampling

clear all;
base_dir = 'ENSEMBLE_DIR/'; % MUSTEDIT: This is the directory where you stored your simulated ensemble of motions
cd(base_dir);

%% Load file

matfile = strcat(base_dir,'ENSEMBLE.mat'); % MUSTEDIT: This is the simulated ensemble of natural images
load(matfile);
RandStream.setGlobalStream(RandStream('mt19937ar','seed',sum(100*clock)));

%% Define the low-pass and high-pass HRC filters

clear('lp_filter','hp_filter');

h_final = 0.005;
tau = 0.02/h_final;
T = 0.8;
lp_filter = (T/h_final:-1:0).*exp(-(T/h_final:-1:0)/tau);
lp_filter = lp_filter/sum(lp_filter);
hp_filter(1+T/h_final) = 0;
hp_filter(1:T/h_final) = -diff(lp_filter);

%% Clean up workspace.

clearvars -except base_dir matfile psi_dot lp_filter hp_filter VBar_t

%% Standard Reichardt Correlator.

num_sims = length(psi_dot);
f_1 = zeros(num_sims,1);
f_2 = zeros(num_sims,1);
f_3 = zeros(num_sims,1);
g_1 = zeros(num_sims,1);
g_2 = zeros(num_sims,1);
g_3 = zeros(num_sims,1);
for n = 1:num_sims;
    f_1(n) = lp_filter*VBar_t(:,1,n);
    f_2(n) = lp_filter*VBar_t(:,2,n);
    f_3(n) = lp_filter*VBar_t(:,3,n);
    g_1(n) = hp_filter*VBar_t(:,1,n);
    g_2(n) = hp_filter*VBar_t(:,2,n);
    g_3(n) = hp_filter*VBar_t(:,3,n);
end;

HRC_12 = f_1.*g_2 - f_2.*g_1;
HRC_23 = f_2.*g_3 - f_3.*g_2;
'Standard HRC'
[corr(HRC_12,psi_dot) corr(HRC_12+HRC_23,psi_dot)]

%% Set up cross-validation training and test sets.

num_trials = 20;
training_indices = NaN(num_trials,num_sims/2);
testing_indices = NaN(num_trials,num_sims/2);
for i = 1:num_trials;
    random_permutation = randperm(num_sims/2);
    training_indices(i,:) = [random_permutation(1:floor(num_sims/4)) num_sims/2+random_permutation(1:floor(num_sims/4))];
    testing_indices(i,:) = [random_permutation((floor(num_sims/4)+1):num_sims/2) num_sims/2+random_permutation((floor(num_sims/4)+1):num_sims/2)];
end;

%% Create overall performance matrix, and add performance of HRC.

model_index = 1;
corr_all_models = NaN(num_trials,1);
for i = 1:num_trials;
    corr_all_models(i,model_index) = corr(HRC_12(testing_indices(i,:)),psi_dot(testing_indices(i,:)));
end;

%% Create running performance figure by adding the HRC (adds results of Fig. 1d)

close all;
figure(1),
hold on;

model_indices = 1;
bar_positions = model_indices;
for i = 1:length(bar_positions);
    bar(bar_positions(i),mean(corr_all_models(:,model_indices(i)),1),'FaceColor',[0.5,0.5,0.5],'EdgeColor',[0.5,0.5,0.5])
    errorbar(bar_positions(i),mean(corr_all_models(:,model_indices(i)),1),std(corr_all_models(:,model_indices(i)),0,1),'k','LineWidth',3)
end;

%% Evaluate NN model accuracy.

conv_12 = f_1.*f_2.*g_2 - f_1.*f_2.*g_1;
NN_matrix = [HRC_12,conv_12];

model_index = 2;
for i = 1:num_trials;
    NN_weightings = regress(psi_dot(training_indices(i,:)),NN_matrix(training_indices(i,:),:));
    NN_signal = NN_matrix*NN_weightings;
    
    corr_all_models(i,model_index) = corr(NN_signal(testing_indices(i,:)),psi_dot(testing_indices(i,:)));
end;

%% Add NN combination to running bar plot and print percent enhancements. (adds results of Fig. 1i)

figure(1),
model_indices = 2;
bar_positions = model_indices;
for i = 1:length(bar_positions);
    bar(bar_positions(i),mean(corr_all_models(:,model_indices(i)),1),'FaceColor',[0.5,0.5,0.5],'EdgeColor',[0.5,0.5,0.5])
    errorbar(bar_positions(i),mean(corr_all_models(:,model_indices(i)),1),std(corr_all_models(:,model_indices(i)),0,1),'k','LineWidth',3)
    [mean(corr_all_models(:,model_indices(i))./corr_all_models(:,1)-1) std(corr_all_models(:,model_indices(i))./corr_all_models(:,1)-1)]
end;

%% Histogram voltage signal. (Fig. 2B, and setup for 2C)

num_sims = length(psi_dot);
random_permutation = randperm(num_sims);
hist_bins = -2.05:0.05:2.05;
num_2hist = 1000000;
sims_2hist = random_permutation(1:num_2hist);
hist_input = squeeze(VBar_t(161,1,sims_2hist));

hist_nat = hist(hist_input,hist_bins);
excess_nat = sum(gt(hist_input,2));

figure,
axis_scale = max(hist_nat(:));
bar(2.05,excess_nat,0.1,'b')
hold on;
bar(hist_bins(1:(end-1)),hist_nat(1:(end-1)))
hold off;
set(gca,'XTick',[-2 -1 0 1 2])
set(gca,'YTick',[])
axis([-2.05 2.05 0 axis_scale])

%% Equalize the signals.
% This take a while. After its completed, it's best to save the output for
% future use.

tic;
VBar_t_e = zeros(size(VBar_t));
[tmp1, tmp2] = sort(VBar_t(:));
length_tmp2 = length(tmp2);
VBar_t_e(tmp2(1)) = 2/length_tmp2-1;
1
toc
for i = 2:length(tmp2);
    if mod(i,length_tmp2/10) == 1; 
        i
        toc
    end;
    if eq(tmp1(i),tmp1(i-1));
        VBar_t_e(tmp2(i)) = VBar_t_e(tmp2(i-1));
    else
        VBar_t_e(tmp2(i)) = 2*i/length_tmp2-1;
    end;
end;
clear('tmp1','tmp2');

%% Save VBar_t_e

matfile1 = 'VBAR_EQUALIZED.mat'; % MUSTEDIT: This is a matfile containing the post-equalization ensemble of naturalistic motions
save(matfile1,'VBar_t_e','-v7.3');

%% Load VBar_t_e.

clear('VBar_t')
matfile1 = 'VBAR_EQUALIZED.mat'; % MUSTEDIT: This is a matfile containing the post-equalization ensemble of naturalistic motions
load(matfile1);

%% Find equalizing nonlinearity. Used as part of Fig. 2C

hist_input_e = squeeze(VBar_t_e(161,1,sims_2hist));

%% Load matfile again.

clear('VBar_t_e')
matfile = strcat(base_dir,'ENSEMBLE.mat'); % MUSTEDIT: This is your simulated ensemble of naturalistic motions
load(matfile)

%% Binarize the signals.
% This isn't too slow, so I redo it each time it's needed, rather than 
% saving another large file.

median_VBar_t = median(VBar_t(:));
VBar_t_b = gt(VBar_t,median_VBar_t)-lt(VBar_t,median_VBar_t);
clear('VBar_t')

%% Find binarizing nonlinearity. (Part of 2C)

hist_input_b = squeeze(VBar_t_b(161,1,sims_2hist));

%% Load VBar_t_e to compute V_t_g.

clear('VBar_t_b')
matfile1 = 'VBAR_EQUALIZED.mat'; % MUSTEDIT: This is a matfile containing the post-equalization ensemble of naturalistic motions
load(matfile1);

%% Gaussianize the signals.
% This takes a while. After its completed, it's best to save the output for
% possible future use.

tic;
for i = 1:161;
    i 
    toc
    for j = 1:3;
        VBar_t_g(i,j,:) = norminv(1/2*(VBar_t_e(i,j,:)+1));
    end;
end;

%% Save VBar_t_g

matfile1 = 'VBAR_GAUSSIAN.mat'; % MUSTEDIT: This is a matfile containing the post-gaussianization ensemble of naturalistic motions
save(matfile1,'VBar_t_g','-v7.3');

%% Load VBar_t_g.

clear('VBar_t_b')
matfile1 = 'VBAR_GAUSSIAN.mat'; % MUSTEDIT: This is a matfile containing the post-gaussianization ensemble of naturalistic motions
load(matfile1);

%% Find gaussianizing nonlinearity. (Part of 2C)

hist_input_g = squeeze(VBar_t_g(161,1,sims_2hist));

%% Plot natural nonlinearities. (Fig. 2C)

nat_sd = std(hist_input(:));
uniform_cutoff = sqrt(3)*nat_sd;
binary_threshold = median(hist_input(:));

num_points_2plot = 100000;
random_permutation = randperm(num_2hist);
points_2plot = random_permutation(1:num_points_2plot);

figure,
hold on;
plot(hist_input(points_2plot),nat_sd*hist_input_g(points_2plot),'-b','LineWidth',3)
plot(hist_input(points_2plot),uniform_cutoff*hist_input_e(points_2plot),'-g','LineWidth',3)
plot([-1 -0.8],[-uniform_cutoff -uniform_cutoff],'-g','LineWidth',3)
plot(hist_input(points_2plot),nat_sd*hist_input_b(points_2plot),'-r','LineWidth',3)
plot([binary_threshold binary_threshold],[-nat_sd nat_sd],'-r','LineWidth',3)
plot([-1 -0.8],[-nat_sd -nat_sd],'-r','LineWidth',3)
hold off;
axis([-1.05 2.05 -1 1])
set(gca,'XTick',[-2 -1 0 1 2])
set(gca,'YTick',[])

%% Gaussianized Reichard Correlator.

num_sims = length(psi_dot);
f_1 = zeros(num_sims,1);
f_2 = zeros(num_sims,1);
g_1 = zeros(num_sims,1);
g_2 = zeros(num_sims,1);
for n = 1:num_sims;
    f_1(n) = lp_filter*VBar_t_g(:,1,n);
    f_2(n) = lp_filter*VBar_t_g(:,2,n);
    g_1(n) = hp_filter*VBar_t_g(:,1,n);
    g_2(n) = hp_filter*VBar_t_g(:,2,n);
end;

HRC_g_12 = f_1.*g_2 - f_2.*g_1;

%% Load VBar_t_e.

clear('VBar_t_g')
matfile1 = 'VBAR_EQUALIZED.mat'; % MUSTEDIT: This is a matfile containing the post-equalization ensemble of naturalistic motions
load(matfile1);

%% Equalized Reichardt Correlator.

num_sims = length(psi_dot);
f_1 = zeros(num_sims,1);
f_2 = zeros(num_sims,1);
g_1 = zeros(num_sims,1);
g_2 = zeros(num_sims,1);
for n = 1:num_sims;
    f_1(n) = lp_filter*VBar_t_e(:,1,n);
    f_2(n) = lp_filter*VBar_t_e(:,2,n);
    g_1(n) = hp_filter*VBar_t_e(:,1,n);
    g_2(n) = hp_filter*VBar_t_e(:,2,n);
end;

HRC_e_12 = f_1.*g_2 - f_2.*g_1;

%% Load matfile again.

clear('VBar_t_e')
matfile = strcat(base_dir,'ENSEMBLE.mat'); % MUSTEDIT: This is your simulated ensemble of naturalistic motions
load(matfile)

%% Binarize the signals.

median_VBar_t = median(VBar_t(:));
VBar_t_b = gt(VBar_t,median_VBar_t)-lt(VBar_t,median_VBar_t);
clear('VBar_t')

%% Binarized Reichard Correlator.

num_sims = length(psi_dot);
f_1 = zeros(num_sims,1);
f_2 = zeros(num_sims,1);
g_1 = zeros(num_sims,1);
g_2 = zeros(num_sims,1);
for n = 1:num_sims;
    f_1(n) = lp_filter*VBar_t_b(:,1,n);
    f_2(n) = lp_filter*VBar_t_b(:,2,n);
    g_1(n) = hp_filter*VBar_t_b(:,1,n);
    g_2(n) = hp_filter*VBar_t_b(:,2,n);
end;

HRC_b_12 = f_1.*g_2 - f_2.*g_1;

%% Evaluate performance of frontend nonlinearity models.

for i = 1:num_trials;
    corr_all_models(i,3) = corr(HRC_g_12(testing_indices(i,:)),psi_dot(testing_indices(i,:)));
    corr_all_models(i,4) = corr(HRC_e_12(testing_indices(i,:)),psi_dot(testing_indices(i,:)));
    corr_all_models(i,5) = corr(HRC_b_12(testing_indices(i,:)),psi_dot(testing_indices(i,:)));
end;

%% Add frontend nonlinearity models to running bar plot and print percent enhancements. (adds results of Fig. 2e)

figure(1),
model_indices = 3:5;
bar_positions = model_indices;
for i = 1:length(bar_positions);
    bar(bar_positions(i),mean(corr_all_models(:,model_indices(i)),1),'FaceColor',[0.5,0.5,0.5],'EdgeColor',[0.5,0.5,0.5])
    errorbar(bar_positions(i),mean(corr_all_models(:,model_indices(i)),1),std(corr_all_models(:,model_indices(i)),0,1),'k','LineWidth',3)
    [mean(corr_all_models(:,model_indices(i))./corr_all_models(:,1)-1) std(corr_all_models(:,model_indices(i))./corr_all_models(:,1)-1)]
end;

%% Binarize the signals with variable number of steps.
% This is associated with Appendix 4

tic;
max_num_steps = 3;
HRC_bv = zeros(num_sims,max_num_steps);
corr_HRC_bv = zeros(max_num_steps+1,num_trials);
for num_steps = 1:max_num_steps;
    num_steps
    toc
    % Load matfile again.
    clear('VBar_t_*')
    matfile = strcat(base_dir,'ENSEMBLE.mat'); % MUSTEDIT: This is your simulated ensemble of naturalistic motions
    load(matfile)
    
    VBar_t_size = size(VBar_t);
    [tmp1, tmp2] = sort(VBar_t(:));
    length_tmp2 = length(tmp2);
    clear('VBar_t');
    % Calculate thresholds;
    thresholds = zeros(num_steps,1);
    for i = 1:num_steps;
        if eq(mod(num_steps,2),1)
            thresholds(i) = tmp1(round(i*length_tmp2/(num_steps+1)));
        else
            thresholds(i) = tmp1(round((i-1/2)*length_tmp2/num_steps));
        end;
    end;
    clear('tmp1');
    
    % Create binary signals.
    VBar_t_bv = zeros(VBar_t_size);
    for i = 1:num_steps;
        if eq(mod(num_steps,2),1)
            if eq(mod(i,2),1)
                VBar_t_bv(tmp2(round(1+(i-1)*length_tmp2/(num_steps+1)):round(i*length_tmp2/(num_steps+1)))) = -1;
            else
                VBar_t_bv(tmp2(round(1+(i-1)*length_tmp2/(num_steps+1)):round(i*length_tmp2/(num_steps+1)))) = 1;
            end;
        else
            if eq(mod(i,2),1)
                VBar_t_bv(tmp2(max(1,round(1+(i-3/2)*length_tmp2/num_steps)):round((i-1/2)*length_tmp2/num_steps))) = -1;
            else
                VBar_t_bv(tmp2(round(1+(i-3/2)*length_tmp2/num_steps):round((i-1/2)*length_tmp2/num_steps))) = 1;
            end;
        end;
    end;
    if eq(mod(num_steps,2),1)
        VBar_t_bv(tmp2(round(num_steps*length_tmp2/(num_steps+1)):length_tmp2)) = 1;
    else
        VBar_t_bv(tmp2(round(1+(num_steps-1/2)*length_tmp2/num_steps):length_tmp2)) = -1;
    end;
    clear('tmp2');
    
    % Variably stepped Binarized Reichard Correlator.
    num_sims = length(psi_dot);
    f_1 = zeros(num_sims,1);
    f_2 = zeros(num_sims,1);
    g_1 = zeros(num_sims,1);
    g_2 = zeros(num_sims,1);
    for n = 1:num_sims;
        f_1(n) = lp_filter*VBar_t_bv(:,1,n);
        f_2(n) = lp_filter*VBar_t_bv(:,2,n);
        g_1(n) = hp_filter*VBar_t_bv(:,1,n);
        g_2(n) = hp_filter*VBar_t_bv(:,2,n);
    end;
    HRC_bv(:,num_steps) = f_1.*g_2 - f_2.*g_1;
end;

% Calculate the accuracy of binarized HRC
for i = 1:num_trials;
    corr_HRC_bv(1,i) = corr(HRC_12(testing_indices(i,:)),psi_dot(testing_indices(i,:)));
    for num_steps = 1:max_num_steps;
        corr_HRC_bv(1+num_steps,i) = corr(HRC_bv(testing_indices(i,:),num_steps),psi_dot(testing_indices(i,:)));
    end;
end;

%% Plot the variable summary figure (App. Fig. 2c). 

figure,
bar_heights = mean(corr_HRC_bv,2)
enhancement_indices = [1 2 3 4];
bar_positions = 1:2:(2*length(enhancement_indices)-1);
hold on;
for i = 1:length(enhancement_indices)
    bar(bar_positions(i),bar_heights(enhancement_indices(i)),'FaceColor',[0.5,0.5,0.5],'EdgeColor',[0.5,0.5,0.5])
    errorbar(bar_positions(i),mean(corr_HRC_bv(i,:),2),std(corr_HRC_bv(i,:),0,2),'k','LineWidth',3)
    [mean(corr_HRC_bv(i,:)./corr_HRC_bv(1,:)-1) std(corr_HRC_bv(i,:)./corr_HRC_bv(1,:)-1)]
end;
hold off;
set(gca,'XTick',[])
set(gca,'YTick',[0 0.1 0.2 0.3 0.4 0.5 0.6])

%% Load matfile again.

clear('VBar_t*')
matfile = strcat(base_dir,'ENSEMBLE.mat'); % MUSTEDIT: This is your simulated ensemble of naturalistic motions
load(matfile)

%% Generate filtered signals for weighted 4-quadrant model.

num_sims = length(psi_dot);
f_1 = zeros(num_sims,1);
f_2 = zeros(num_sims,1);
g_1 = zeros(num_sims,1);
g_2 = zeros(num_sims,1);
for n = 1:num_sims;
    f_1(n) = lp_filter*VBar_t(:,1,n);
    f_2(n) = lp_filter*VBar_t(:,2,n);
    g_1(n) = hp_filter*VBar_t(:,1,n);
    g_2(n) = hp_filter*VBar_t(:,2,n);
end;
f_1_p = f_1.*gt(f_1,0);
f_1_m = f_1.*lt(f_1,0);
f_2_p = f_2.*gt(f_2,0);
f_2_m = f_2.*lt(f_2,0);
g_1_p = g_1.*gt(g_1,0);
g_1_m = g_1.*lt(g_1,0);
g_2_p = g_2.*gt(g_2,0);
g_2_m = g_2.*lt(g_2,0);

%% Set up data for further analysis

pp_r = f_1_p.*g_2_p;
pp_l = f_2_p.*g_1_p;
pm_r = f_1_p.*g_2_m;
pm_l = f_2_p.*g_1_m;
mp_r = f_1_m.*g_2_p;
mp_l = f_2_m.*g_1_p;
mm_r = f_1_m.*g_2_m;
mm_l = f_2_m.*g_1_m;

pp = pp_r - pp_l;
pm = pm_r - pm_l;
mp = mp_r - mp_l;
mm = mm_r - mm_l;

quadrant_matrix = [pp,pm,mp,mm];

%% Calculate accuracy of individual quadrants.

for i = 1:num_trials;
    corr_all_models(i,6) = corr(pp(testing_indices(i,:)),psi_dot(testing_indices(i,:)));
    corr_all_models(i,7) = corr(pm(testing_indices(i,:)),psi_dot(testing_indices(i,:)));
    corr_all_models(i,8) = corr(mp(testing_indices(i,:)),psi_dot(testing_indices(i,:)));
    corr_all_models(i,9) = corr(mm(testing_indices(i,:)),psi_dot(testing_indices(i,:)));
end;

%% Add individual quadrants to running bar plot and print percent enhancements. (adds some results of Fig. 3b)

figure(1),
model_indices = 6:9;
bar_positions = model_indices;
for i = 1:length(bar_positions);
    bar(bar_positions(i),mean(corr_all_models(:,model_indices(i)),1),'FaceColor',[0.5,0.5,0.5],'EdgeColor',[0.5,0.5,0.5])
    errorbar(bar_positions(i),mean(corr_all_models(:,model_indices(i)),1),std(corr_all_models(:,model_indices(i)),0,1),'k','LineWidth',3)
    [mean(corr_all_models(:,model_indices(i))./corr_all_models(:,1)-1) std(corr_all_models(:,model_indices(i))./corr_all_models(:,1)-1)]
end;

%% Evaluate pairs, triples, and quadruples of quadrants.

for i = 1:num_trials;
    predictor_set = [3 4];
    FQ_weightings = regress(psi_dot(training_indices(i,:)),quadrant_matrix(training_indices(i,:),predictor_set));
    FQ_signal = quadrant_matrix(:,predictor_set)*FQ_weightings;
    corr_all_models(i,10) = corr(FQ_signal(testing_indices(i,:)),psi_dot(testing_indices(i,:)));
    
    predictor_set = [1 3 4];
    FQ_weightings = regress(psi_dot(training_indices(i,:)),quadrant_matrix(training_indices(i,:),predictor_set));
    FQ_signal = quadrant_matrix(:,predictor_set)*FQ_weightings;
    corr_all_models(i,11) = corr(FQ_signal(testing_indices(i,:)),psi_dot(testing_indices(i,:)));
    
    predictor_set = [1 2 3 4];
    FQ_weightings = regress(psi_dot(training_indices(i,:)),quadrant_matrix(training_indices(i,:),predictor_set));
    FQ_signal = quadrant_matrix(:,predictor_set)*FQ_weightings;
    corr_all_models(i,12) = corr(FQ_signal(testing_indices(i,:)),psi_dot(testing_indices(i,:)));
end;

%% Add quadrant groupings to running bar plot and print percent enhancements. (adds some results of Fig. 3b)

figure(1),
model_indices = 10:12;
bar_positions = model_indices;
for i = 1:length(bar_positions);
    bar(bar_positions(i),mean(corr_all_models(:,model_indices(i)),1),'FaceColor',[0.5,0.5,0.5],'EdgeColor',[0.5,0.5,0.5])
    errorbar(bar_positions(i),mean(corr_all_models(:,model_indices(i)),1),std(corr_all_models(:,model_indices(i)),0,1),'k','LineWidth',3)
    [mean(corr_all_models(:,model_indices(i))./corr_all_models(:,1)-1) std(corr_all_models(:,model_indices(i))./corr_all_models(:,1)-1)]
end;

%% Compute the responses in the correlational basis.

quadrant_2correlator = 1/4*[1, 1, 1, 1;
                            1, 1,-1,-1;
                            1,-1, 1,-1;
                            1,-1,-1, 1];
                        
correlator_matrix = quadrant_matrix*quadrant_2correlator;

%% Evaluate singles, pairs, triples, and quadruples of correlations (For Fig. 3 Supp. 1).

corr_correlational_models = zeros(num_trials,8);
for i = 1:num_trials;
    corr_correlational_models(i,1) = corr(HRC_12(testing_indices(i,:)),psi_dot(testing_indices(i,:)));
    
    predictor_set = [1];
    FQ_weightings = regress(psi_dot(training_indices(i,:)),correlator_matrix(training_indices(i,:),predictor_set));
    FQ_signal = correlator_matrix(:,predictor_set)*FQ_weightings;
    corr_correlational_models(i,2) = corr(FQ_signal(testing_indices(i,:)),psi_dot(testing_indices(i,:)));
    
    predictor_set = [2];
    FQ_weightings = regress(psi_dot(training_indices(i,:)),correlator_matrix(training_indices(i,:),predictor_set));
    FQ_signal = correlator_matrix(:,predictor_set)*FQ_weightings;
    corr_correlational_models(i,3) = corr(FQ_signal(testing_indices(i,:)),psi_dot(testing_indices(i,:)));
    
    predictor_set = [3];
    FQ_weightings = regress(psi_dot(training_indices(i,:)),correlator_matrix(training_indices(i,:),predictor_set));
    FQ_signal = correlator_matrix(:,predictor_set)*FQ_weightings;
    corr_correlational_models(i,4) = corr(FQ_signal(testing_indices(i,:)),psi_dot(testing_indices(i,:)));
    
    predictor_set = [4];
    FQ_weightings = regress(psi_dot(training_indices(i,:)),correlator_matrix(training_indices(i,:),predictor_set));
    FQ_signal = correlator_matrix(:,predictor_set)*FQ_weightings;
    corr_correlational_models(i,5) = corr(FQ_signal(testing_indices(i,:)),psi_dot(testing_indices(i,:)));
    
    predictor_set = [1 2];
    FQ_weightings = regress(psi_dot(training_indices(i,:)),correlator_matrix(training_indices(i,:),predictor_set));
    FQ_signal = correlator_matrix(:,predictor_set)*FQ_weightings;
    corr_correlational_models(i,6) = corr(FQ_signal(testing_indices(i,:)),psi_dot(testing_indices(i,:)));
    
    predictor_set = [1 2 3];
    FQ_weightings = regress(psi_dot(training_indices(i,:)),correlator_matrix(training_indices(i,:),predictor_set));
    FQ_signal = correlator_matrix(:,predictor_set)*FQ_weightings;
    corr_correlational_models(i,7) = corr(FQ_signal(testing_indices(i,:)),psi_dot(testing_indices(i,:)));
    
    predictor_set = [1 2 3 4];
    FQ_weightings = regress(psi_dot(training_indices(i,:)),correlator_matrix(training_indices(i,:),predictor_set));
    FQ_signal = correlator_matrix(:,predictor_set)*FQ_weightings;
    corr_correlational_models(i,8) = corr(FQ_signal(testing_indices(i,:)),psi_dot(testing_indices(i,:)));
end;

%% Plot improvements due to each correlator type. Fig. 3b-supp. 1b

figure,
bar_heights = mean(corr_correlational_models,1)
enhancement_indices = 1:8;
bar_positions = 1:2:(2*length(enhancement_indices)-1);
hold on;
for i = 1:length(enhancement_indices)
    bar(bar_positions(i),bar_heights(enhancement_indices(i)),'FaceColor',[0.5,0.5,0.5],'EdgeColor',[0.5,0.5,0.5])
    errorbar(bar_positions(i),mean(corr_correlational_models(:,i),1),std(corr_correlational_models(:,i),0,1),'k','LineWidth',3)
    [mean(corr_correlational_models(:,i)./corr_correlational_models(:,1)-1) std(corr_correlational_models(:,i)./corr_correlational_models(:,1)-1)]
end;
hold off;
set(gca,'XTick',[])
set(gca,'YTick',[0 0.1 0.2 0.3 0.4 0.5 0.6])

%% Map accuracy in the space of four-quadrant models. For Appendix Figure 3

tic;

num_samples = 5000;
four_quadrant_accuracy = NaN(num_samples,1);
a_pp = NaN(num_samples,1);
a_pm = NaN(num_samples,1);
a_mp = NaN(num_samples,1);
a_mm = NaN(num_samples,1);

four_quadrant_model = [1/2;1/2;1/2;1/2];
four_quadrant_signal = quadrant_matrix*four_quadrant_model;
four_quadrant_accuracy(1) = corr(four_quadrant_signal,psi_dot);
a_pp(1) = four_quadrant_model(1);
a_pm(1) = four_quadrant_model(2);
a_mp(1) = four_quadrant_model(3);
a_mm(1) = four_quadrant_model(4);
for i = 2:num_samples;
    if mod(i,num_samples/10)  == 1;
        strcat('On sample ',num2str(i),' of ',num2str(num_samples))
        toc
    end;
    random_weight = randn(4,1);
    four_quadrant_model = random_weight/norm(random_weight);
    
    four_quadrant_signal = quadrant_matrix*four_quadrant_model;
    four_quadrant_accuracy(i) = corr(four_quadrant_signal,psi_dot);
    a_pp(i) = four_quadrant_model(1);
    a_pm(i) = four_quadrant_model(2);
    a_mp(i) = four_quadrant_model(3);
    a_mm(i) = four_quadrant_model(4);
end;

%% Save four-quadrant analysis

FQ_file = 'FOURQ.mat'; % MUSTEDIT: This is a matfile that contains the performance of weighted 4-quadrant models across parameters, which you might want to save for future use
save(FQ_file,'a_pp','a_pm','a_mp','a_mm','four_quadrant_accuracy');

%% Load four-quadrant analysis

FQ_file = 'FOURQ.mat'; % MUSTEDIT: This is a matfile that contains the performance of weighted 4-quadrant models across parameters, which you might want to save for future use
load(FQ_file);

%% Look at pairs of quadrant responses  (App. Fig. 3a).

num_samples = 5000;
num_2plot = 5000;
random_permutation = randperm(num_samples);
points_2plot = random_permutation(1:num_2plot);

HRC_accuracy = four_quadrant_accuracy(1);
accuracy_cutoff = 0.008;
HRC_like_models = find(lt(abs(four_quadrant_accuracy-HRC_accuracy),accuracy_cutoff));

max_accuracy = max(four_quadrant_accuracy);
best_fit_model = find(eq(four_quadrant_accuracy,max_accuracy));

figure,
hold on;
scatter(a_mm(points_2plot),a_mp(points_2plot),30,four_quadrant_accuracy(points_2plot))
set(gca,'XTick',[-2 2])
set(gca,'YTick',[-2 2])
axis_scale = max(abs(four_quadrant_accuracy(:)));
colormap('jet')
caxis([-axis_scale axis_scale])
hold off;

figure,
hold on;
scatter(a_pm(points_2plot),a_pp(points_2plot),30,four_quadrant_accuracy(points_2plot))
set(gca,'XTick',[-2 2])
set(gca,'YTick',[-2 2])
axis_scale = max(abs(four_quadrant_accuracy(:)));
colormap('jet')
caxis([-axis_scale axis_scale])
hold off;

%% Look at pairs of correlator responses (App. Fig. 3b).

twoPt_coeff =  a_pp+a_pm+a_mp+a_mm;
thrPt1_coeff = a_pp+a_pm-a_mp-a_mm;
thrPt2_coeff = a_pp-a_pm+a_mp-a_mm;
fouPt_coeff =  a_pp-a_pm-a_mp+a_mm;

num_2plot = 5000;
random_permutation = randperm(num_samples);
points_2plot = random_permutation(1:num_2plot);

max_accuracy = max(four_quadrant_accuracy);
best_fit_model = find(eq(four_quadrant_accuracy,max_accuracy));

figure,
hold on;
scatter(twoPt_coeff(points_2plot),thrPt1_coeff(points_2plot),30,four_quadrant_accuracy(points_2plot))
scatter(twoPt_coeff(best_fit_model),thrPt1_coeff(best_fit_model),50,'k','LineWidth',5)
set(gca,'XTick',[-4 4])
set(gca,'YTick',[-4 4])
axis_scale = max(abs(four_quadrant_accuracy(:)));
colormap('jet')
caxis([-axis_scale axis_scale])
hold off;

figure,
hold on;
scatter(thrPt2_coeff(points_2plot),fouPt_coeff(points_2plot),30,four_quadrant_accuracy(points_2plot))
scatter(thrPt2_coeff(best_fit_model),fouPt_coeff(best_fit_model),50,'k','LineWidth',5)
set(gca,'XTick',[-4 4])
set(gca,'YTick',[-4 4])
axis_scale = max(abs(four_quadrant_accuracy(:)));
colormap('jet')
caxis([-axis_scale axis_scale])
hold off;

%% Find principle components of data (App. Fig. 4).

Hessian = quadrant_matrix'*quadrant_matrix;
[princomp_vec,princomp_data_matrix,princomp_eig] = pca(quadrant_matrix);
corr_princomp = corr(princomp_data_matrix,psi_dot);

figure,
axis_scale = max(abs(Hessian(:)));
imagesc(Hessian)
colormap(jmaColors('usa'))
caxis([-axis_scale axis_scale])
set(gca,'XTick',[])
set(gca,'YTick',[])

figure,
axis_scale = max(abs(princomp_vec(:)));
imagesc(princomp_vec)
colormap(jmaColors('usa'))
caxis([-axis_scale axis_scale])
set(gca,'XTick',[])
set(gca,'YTick',[])

figure,
plot(princomp_eig/sum(princomp_eig(:)),'ko','LineWidth',5)
axis([0 5 0 0.6])
set(gca,'XTick',[1:4])
set(gca,'YTick',[0:0.1:0.6])

figure,
plot(corr_princomp.^2/sum(corr_princomp(:).^2),'bo','LineWidth',5)
axis([0 5 0 0.7])
set(gca,'XTick',[1:4])
set(gca,'YTick',[0:0.1:0.7])

%% Set up nested models. 

% Nonmultiplicative.
nonmultiply_matrix_12 = [f_1-f_2,g_1-g_2,... % 2x2 linear terms
    f_1.^2-f_2.^2,f_1.*g_2-f_2.*g_1,g_1.^2-g_2.^2,... % 2x3 quadratic terms
    f_1.^3-f_2.^3,f_1.^2.*g_2-f_2.^2.*g_1,f_1.*g_2.^2-f_2.*g_1.^2,g_1.^3-g_2.^3,... % 2x4 cubic terms
    f_1.^4-f_2.^4,f_1.^3.*g_2-f_2.^3.*g_1,f_1.^2.*g_2.^2-f_2.^2.*g_1.^2,f_1.*g_2.^3-f_2.*g_1.^3,g_1.^4-g_2.^4]; % 2x5 quartic terms
nonmultiply_matrix_23 = [f_2-f_3,g_2-g_3,... % 2x2 linear terms
    f_2.^2-f_3.^2,f_2.*g_3-f_3.*g_2,g_2.^2-g_3.^2,... % 2x3 quadratic terms
    f_2.^3-f_3.^3,f_2.^2.*g_3-f_3.^2.*g_2,f_2.*g_3.^2-f_3.*g_2.^2,g_2.^3-g_3.^3,... % 2x4 cubic terms
    f_2.^4-f_3.^4,f_2.^3.*g_3-f_3.^3.*g_2,f_2.^2.*g_3.^2-f_3.^2.*g_2.^2,f_2.*g_3.^3-f_3.*g_2.^3,g_2.^4-g_3.^4]; % 2x5 quartic terms

% Nonlinear from two points in space.

linear_matrix_12 = [f_1,f_2,g_1,g_2];
quadratic_matrix_12 = [f_1.^2,f_1.*f_2,f_1.*g_1,f_1.*g_2,f_2.^2,f_2.*g_1,f_2.*g_2,g_1.^2,g_1.*g_2,g_2.^2];
cubic_matrix_12 = [f_1.^3,f_1.^2.*f_2,f_1.^2.*g_1,f_1.^2.*g_2,f_1.*f_2.^2,f_1.*f_2.*g_1,f_1.*f_2.*g_2,f_1.*g_1.^2,f_1.*g_1.*g_2,f_1.*g_2.^2,f_2.^3,f_2.^2.*g_1,f_2.^2.*g_2,f_2.*g_1.^2,f_2.*g_1.*g_2,f_2.*g_2.^2,g_1.^3,g_1.^2.*g_2,g_1.*g_2.^2,g_2.^3];
quartic_matrix_12 = [f_1.^4,f_1.^3.*f_2,f_1.^3.*g_1,f_1.^3.*g_2,f_1.^2.*f_2.^2,f_1.^2.*f_2.*g_1,f_1.^2.*f_2.*g_2,f_1.^2.*g_1.^2,f_1.^2.*g_1.*g_2,f_1.^2.*g_2.^2,f_1.*f_2.^3,f_1.*f_2.^2.*g_1,f_1.*f_2.^2.*g_2,f_1.*f_2.*g_1.^2,f_1.*f_2.*g_1.*g_2,f_1.*f_2.*g_2.^2,f_1.*g_1.^3,f_1.*g_1.^2.*g_2,f_1.*g_1.*g_2.^2,f_1.*g_2.^3,f_2.^4,f_2.^3.*g_1,f_2.^3.*g_2,f_2.^2.*g_1.^2,f_2.^2.*g_1.*g_2,f_2.^2.*g_2.^2,f_2.*g_1.^3,f_2.*g_1.^2.*g_2,f_2.*g_1.*g_2.^2,f_2.*g_2.^3,g_1.^4,g_1.^3.*g_2,g_1.^2.*g_2.^2,g_1.*g_2.^3,g_2.^4];
combo_matrix_12 = [linear_matrix_12,quadratic_matrix_12,cubic_matrix_12,quartic_matrix_12];

linear_matrix_23 = [f_2,f_3,g_2,g_3];
quadratic_matrix_23 = [f_2.^2,f_2.*f_3,f_2.*g_2,f_2.*g_3,f_3.^2,f_3.*g_2,f_3.*g_3,g_2.^2,g_2.*g_3,g_3.^2];
cubic_matrix_23 = [f_2.^3,f_2.^2.*f_3,f_2.^2.*g_2,f_2.^2.*g_3,f_2.*f_3.^2,f_2.*f_3.*g_2,f_2.*f_3.*g_3,f_2.*g_2.^2,f_2.*g_2.*g_3,f_2.*g_3.^2,f_3.^3,f_3.^2.*g_2,f_3.^2.*g_3,f_3.*g_2.^2,f_3.*g_2.*g_3,f_3.*g_3.^2,g_2.^3,g_2.^2.*g_3,g_2.*g_3.^2,g_3.^3];
quartic_matrix_23 = [f_2.^4,f_2.^3.*f_3,f_2.^3.*g_2,f_2.^3.*g_3,f_2.^2.*f_3.^2,f_2.^2.*f_3.*g_2,f_2.^2.*f_3.*g_3,f_2.^2.*g_2.^2,f_2.^2.*g_2.*g_3,f_2.^2.*g_3.^2,f_2.*f_3.^3,f_2.*f_3.^2.*g_2,f_2.*f_3.^2.*g_3,f_2.*f_3.*g_2.^2,f_2.*f_3.*g_2.*g_3,f_2.*f_3.*g_3.^2,f_2.*g_2.^3,f_2.*g_2.^2.*g_3,f_2.*g_2.*g_3.^2,f_2.*g_3.^3,f_3.^4,f_3.^3.*g_2,f_3.^3.*g_3,f_3.^2.*g_2.^2,f_3.^2.*g_2.*g_3,f_3.^2.*g_3.^2,f_3.*g_2.^3,f_3.*g_2.^2.*g_3,f_3.*g_2.*g_3.^2,f_3.*g_3.^3,g_2.^4,g_2.^3.*g_3,g_2.^2.*g_3.^2,g_2.*g_3.^3,g_3.^4];
combo_matrix_23 = [linear_matrix_23,quadratic_matrix_23,cubic_matrix_23,quartic_matrix_23];

combo_matrix_12_23 = [combo_matrix_12,combo_matrix_23];

% Nonlinear from three points in space.
linear_matrix_123 = [f_1,f_2,f_3,g_1,g_2,g_3]; % 1-6
quadratic_matrix_123 = [f_1.^2,f_1.*f_2,f_1.*f_3,f_1.*g_1,f_1.*g_2,f_1.*g_3,f_2.^2,f_2.*f_3,f_2.*g_1,f_2.*g_2,f_2.*g_3,f_3.^2,f_3.*g_1,f_3.*g_2,f_3.*g_3,g_1.^2,g_1.*g_2,g_1.*g_3,g_2.^2,g_2.*g_3,g_3.^2]; % 7-27
cubic_matrix_123 = [f_1.^3,f_1.^2.*f_2,f_1.^2.*f_3,f_1.^2.*g_1,f_1.^2.*g_2,f_1.^2.*g_3,f_1.*f_2.^2,f_1.*f_2.*f_3,f_1.*f_2.*g_1,f_1.*f_2.*g_2,f_1.*f_2.*g_3,f_1.*f_3.^2,f_1.*f_3.*g_1,f_1.*f_3.*g_2,f_1.*f_3.*g_3,f_1.*g_1.^2,f_1.*g_1.*g_2,f_1.*g_1.*g_3,f_1.*g_2.^2,f_1.*g_2.*g_3,f_1.*g_3.^2,f_2.^3,f_2.^2.*f_3,f_2.^2.*g_1,f_2.^2.*g_2,f_2.^2.*g_3,f_2.*f_3.^2,f_2.*f_3.*g_1,f_2.*f_3.*g_2,f_2.*f_3.*g_3,f_2.*g_1.^2,f_2.*g_1.*g_2,f_2.*g_1.*g_3,f_2.*g_2.^2,f_2.*g_2.*g_3,f_2.*g_3.^2,f_3.^3,f_3.^2.*g_1,f_3.^2.*g_2,f_3.^2.*g_3,f_3.*g_1.^2,f_3.*g_1.*g_2,f_3.*g_1.*g_3,f_3.*g_2.^2,f_3.*g_2.*g_3,f_3.*g_3.^2,g_1.^3,g_1.^2.*g_2,g_1.^2.*g_3,g_1.*g_2.^2,g_1.*g_2.*g_3,g_1.*g_3.^2,g_2.^3,g_2.^2.*g_3,g_2.*g_3.^2,g_3.^3]; % 28
quartic_matrix_123 = [f_1.^4,f_1.^3.*f_2,f_1.^3.*f_3,f_1.^3.*g_1,f_1.^3.*g_2,f_1.^3.*g_3,f_1.^2.*f_2.^2,f_1.^2.*f_2.*f_3,f_1.^2.*f_2.*g_1,f_1.^2.*f_2.*g_2,f_1.^2.*f_2.*g_3,f_1.^2.*f_3.^2,f_1.^2.*f_3.*g_1,f_1.^2.*f_3.*g_2,f_1.^2.*f_3.*g_3,f_1.^2.*g_1.^2,f_1.^2.*g_1.*g_2,f_1.^2.*g_1.*g_3,f_1.^2.*g_2.^2,f_1.^2.*g_2.*g_3,f_1.^2.*g_3.^2,f_1.*f_2.^3,f_1.*f_2.^2.*f_3,f_1.*f_2.^2.*g_1,f_1.*f_2.^2.*g_2,f_1.*f_2.^2.*g_3,f_1.*f_2.*f_3.^2,f_1.*f_2.*f_3.*g_1,f_1.*f_2.*f_3.*g_2,f_1.*f_2.*f_3.*g_3,f_1.*f_2.*g_1.^2,f_1.*f_2.*g_1.*g_2,f_1.*f_2.*g_1.*g_3,f_1.*f_2.*g_2.^2,f_1.*f_2.*g_2.*g_3,f_1.*f_2.*g_3.^2,f_1.*f_3.^3,f_1.*f_3.^2.*g_1,f_1.*f_3.^2.*g_2,f_1.*f_3.^2.*g_3,f_1.*f_3.*g_1.^2,f_1.*f_3.*g_1.*g_2,f_1.*f_3.*g_1.*g_3,f_1.*f_3.*g_2.^2,f_1.*f_3.*g_2.*g_3,f_1.*f_3.*g_3.^2,f_1.*g_1.^3,f_1.*g_1.^2.*g_2,f_1.*g_1.^2.*g_3,f_1.*g_1.*g_2.^2,f_1.*g_1.*g_2.*g_3,f_1.*g_1.*g_3.^2,f_1.*g_2.^3,f_1.*g_2.^2.*g_3,f_1.*g_2.*g_3.^2,f_1.*g_3.^3,f_2.^4,f_2.^3.*f_3,f_2.^3.*g_1,f_2.^3.*g_2,f_2.^3.*g_3,f_2.^2.*f_3.^2,f_2.^2.*f_3.*g_1,f_2.^2.*f_3.*g_2,f_2.^2.*f_3.*g_3,f_2.^2.*g_1.^2,f_2.^2.*g_1.*g_2,f_2.^2.*g_1.*g_3,f_2.^2.*g_2.^2,f_2.^2.*g_2.*g_3,f_2.^2.*g_3.^2,f_2.*f_3.^3,f_2.*f_3.^2.*g_1,f_2.*f_3.^2.*g_2,f_2.*f_3.^2.*g_3,f_2.*f_3.*g_1.^2,f_2.*f_3.*g_1.*g_2,f_2.*f_3.*g_1.*g_3,f_2.*f_3.*g_2.^2,f_2.*f_3.*g_2.*g_3,f_2.*f_3.*g_3.^2,f_2.*g_1.^3,f_2.*g_1.^2.*g_2,f_2.*g_1.^2.*g_3,f_2.*g_1.*g_2.^2,f_2.*g_1.*g_2.*g_3,f_2.*g_1.*g_3.^2,f_2.*g_2.^3,f_2.*g_2.^2.*g_3,f_2.*g_2.*g_3.^2,f_2.*g_3.^3,f_3.^4,f_3.^3.*g_1,f_3.^3.*g_2,f_3.^3.*g_3,f_3.^2.*g_1.^2,f_3.^2.*g_1.*g_2,f_3.^2.*g_1.*g_3,f_3.^2.*g_2.^2,f_3.^2.*g_2.*g_3,f_3.^2.*g_3.^2,f_3.*g_1.^3,f_3.*g_1.^2.*g_2,f_3.*g_1.^2.*g_3,f_3.*g_1.*g_2.^2,f_3.*g_1.*g_2.*g_3,f_3.*g_1.*g_3.^2,f_3.*g_2.^3,f_3.*g_2.^2.*g_3,f_3.*g_2.*g_3.^2,f_3.*g_3.^3,g_1.^4,g_1.^3.*g_2,g_1.^3.*g_3,g_1.^2.*g_2.^2,g_1.^2.*g_2.*g_3,g_1.^2.*g_3.^2,g_1.*g_2.^3,g_1.*g_2.^2.*g_3,g_1.*g_2.*g_3.^2,g_1.*g_3.^3,g_2.^4,g_2.^3.*g_3,g_2.^2.*g_3.^2,g_2.*g_3.^3,g_3.^4];
combo_matrix_123 = [linear_matrix_123,quadratic_matrix_123,cubic_matrix_123,quartic_matrix_123];

%% Evaluate nested models. 

for i = 1:num_trials;
    corr_all_models(i,15) = corr(HRC_12(testing_indices(i,:))+HRC_23(testing_indices(i,:)),psi_dot(testing_indices(i,:)));
    
    nonmultiply_weightings = regress(psi_dot(training_indices(i,:)),nonmultiply_matrix_12(training_indices(i,:),:));
    nonmultiply_signal_12 = nonmultiply_matrix_12*nonmultiply_weightings;
    nonmultiply_signal_23 = nonmultiply_matrix_23*nonmultiply_weightings;
    corr_all_models(i,13) = corr(nonmultiply_signal_12(testing_indices(i,:)),psi_dot(testing_indices(i,:)));
    corr_all_models(i,16) = corr(nonmultiply_signal_12(testing_indices(i,:))+nonmultiply_signal_23(testing_indices(i,:)),psi_dot(testing_indices(i,:)));
    
    combo_weightings_12 = regress(psi_dot(training_indices(i,:)),combo_matrix_12(training_indices(i,:),:));
    combo_signal_12 = combo_matrix_12*combo_weightings_12;
    combo_signal_23 = combo_matrix_23*combo_weightings_12;
    corr_all_models(i,14) = corr(combo_signal_12(testing_indices(i,:)),psi_dot(testing_indices(i,:)));
    corr_all_models(i,17) = corr(combo_signal_12(testing_indices(i,:))+combo_signal_23(testing_indices(i,:)),psi_dot(testing_indices(i,:)));
    
    combo_weightings_123 = regress(psi_dot(training_indices(i,:)),combo_matrix_123(training_indices(i,:),:));
    combo_signal_123 = combo_matrix_123*combo_weightings_123;
    corr_all_models(i,18) = corr(combo_signal_123(testing_indices(i,:)),psi_dot(testing_indices(i,:)));
end;

%% Add nested models to running bar plot and print percent enhancements. (add results of Fig. 4e)

figure(1),
model_indices = 13:18;
bar_positions = model_indices;
for i = 1:length(bar_positions);
    bar(bar_positions(i),mean(corr_all_models(:,model_indices(i)),1),'FaceColor',[0.5,0.5,0.5],'EdgeColor',[0.5,0.5,0.5])
    errorbar(bar_positions(i),mean(corr_all_models(:,model_indices(i)),1),std(corr_all_models(:,model_indices(i)),0,1),'k','LineWidth',3)
    [mean(corr_all_models(:,model_indices(i))./corr_all_models(:,1)-1) std(corr_all_models(:,model_indices(i))./corr_all_models(:,1)-1)]
end;

%% Evaluate low-order non-multiplicative nonlinearities. For Fig. 4-supp. 2

corr_low_models = zeros(num_trials,6);
for i = 1:num_trials;
    corr_low_models(i,1) = corr(HRC_12(testing_indices(i,:)),psi_dot(testing_indices(i,:)));
    corr_low_models(i,2) = 0;
    
    predictor_set = 1:2;
    low_weightings = regress(psi_dot(training_indices(i,:)),nonmultiply_matrix_12(training_indices(i,:),predictor_set));
    low_signal = nonmultiply_matrix_12(:,predictor_set)*low_weightings;
    corr_low_models(i,3) = corr(low_signal(testing_indices(i,:)),psi_dot(testing_indices(i,:)));
    
    predictor_set = 1:5;
    low_weightings = regress(psi_dot(training_indices(i,:)),nonmultiply_matrix_12(training_indices(i,:),predictor_set));
    low_signal = nonmultiply_matrix_12(:,predictor_set)*low_weightings;
    corr_low_models(i,4) = corr(low_signal(testing_indices(i,:)),psi_dot(testing_indices(i,:)));
    
    predictor_set = 1:9;
    low_weightings = regress(psi_dot(training_indices(i,:)),nonmultiply_matrix_12(training_indices(i,:),predictor_set));
    low_signal = nonmultiply_matrix_12(:,predictor_set)*low_weightings;
    corr_low_models(i,5) = corr(low_signal(testing_indices(i,:)),psi_dot(testing_indices(i,:)));
    
    predictor_set = 1:14;
    low_weightings = regress(psi_dot(training_indices(i,:)),nonmultiply_matrix_12(training_indices(i,:),predictor_set));
    low_signal = nonmultiply_matrix_12(:,predictor_set)*low_weightings;
    corr_low_models(i,6) = corr(low_signal(testing_indices(i,:)),psi_dot(testing_indices(i,:)));
end;

%% Plot improvements due to each correlator type.  (Fig.4-supp. 2)

figure,
bar_heights = mean(corr_low_models,1)
enhancement_indices = 1:6;
bar_positions = 1:2:(2*length(enhancement_indices)-1);
hold on;
for i = 1:length(enhancement_indices)
    bar(bar_positions(i),bar_heights(enhancement_indices(i)),'FaceColor',[0.5,0.5,0.5],'EdgeColor',[0.5,0.5,0.5])
    errorbar(bar_positions(i),mean(corr_low_models(:,i),1),std(corr_low_models(:,i),0,1),'k','LineWidth',3)
    [mean(corr_low_models(:,i)./corr_low_models(:,1)-1) std(corr_low_models(:,i)./corr_low_models(:,1)-1)]
end;
hold off;
set(gca,'XTick',[])
set(gca,'YTick',[0 0.1 0.2 0.3 0.4 0.5 0.6])

%% Perform lasso analysis.
% This is very very slow. Only run this on a computer where you can afford
% to wait a day or so for the result. 

[lasso_combo_weights,lasso_combo_info] = lasso(combo_matrix_123,psi_dot);
lasso_file = 'LASSO_OUT.mat'; % MUSTEDIT: This is matfile containing the results of the lasso regression
save(lasso_file, 'lasso_combo_weights','lasso_combo_info');

%% Load lasso analysis

lasso_file = 'LASSO_OUT.mat'; % MUSTEDIT: This is matfile containing the results of the lasso regression
load(lasso_file);

%% What are the predictor names?
% This is useful to have in order to contribute how various predictors
% contribute to the lasso models

predictor_names_12 = strvcat('f_1','f_2','g_1','g_2','f_1.^2','f_1.*f_2','f_1.*g_1','f_1.*g_2','f_2.^2','f_2.*g_1','f_2.*g_2','g_1.^2','g_1.*g_2','g_2.^2','f_1.^3','f_1.^2.*f_2','f_1.^2.*g_1','f_1.^2.*g_2','f_1.*f_2.^2','f_1.*f_2.*g_1','f_1.*f_2.*g_2','f_1.*g_1.^2','f_1.*g_1.*g_2','f_1.*g_2.^2','f_2.^3','f_2.^2.*g_1','f_2.^2.*g_2','f_2.*g_1.^2','f_2.*g_1.*g_2','f_2.*g_2.^2','g_1.^3','g_1.^2.*g_2','g_1.*g_2.^2','g_2.^3','f_1.^4','f_1.^3.*f_2','f_1.^3.*g_1','f_1.^3.*g_2','f_1.^2.*f_2.^2','f_1.^2.*f_2.*g_1','f_1.^2.*f_2.*g_2','f_1.^2.*g_1.^2','f_1.^2.*g_1.*g_2','f_1.^2.*g_2.^2','f_1.*f_2.^3','f_1.*f_2.^2.*g_1','f_1.*f_2.^2.*g_2','f_1.*f_2.*g_1.^2','f_1.*f_2.*g_1.*g_2','f_1.*f_2.*g_2.^2','f_1.*g_1.^3','f_1.*g_1.^2.*g_2','f_1.*g_1.*g_2.^2','f_1.*g_2.^3','f_2.^4','f_2.^3.*g_1','f_2.^3.*g_2','f_2.^2.*g_1.^2','f_2.^2.*g_1.*g_2','f_2.^2.*g_2.^2','f_2.*g_1.^3','f_2.*g_1.^2.*g_2','f_2.*g_1.*g_2.^2','f_2.*g_2.^3','g_1.^4','g_1.^3.*g_2','g_1.^2.*g_2.^2','g_1.*g_2.^3','g_2.^4');
predictor_names_23 = strvcat('f_2','f_3','g_2','g_3','f_2.^2','f_2.*f_3','f_2.*g_2','f_2.*g_3','f_3.^2','f_3.*g_2','f_3.*g_3','g_2.^2','g_2.*g_3','g_3.^2','f_2.^3','f_2.^2.*f_3','f_2.^2.*g_2','f_2.^2.*g_3','f_2.*f_3.^2','f_2.*f_3.*g_2','f_2.*f_3.*g_3','f_2.*g_2.^2','f_2.*g_2.*g_3','f_2.*g_3.^2','f_3.^3','f_3.^2.*g_2','f_3.^2.*g_3','f_3.*g_2.^2','f_3.*g_2.*g_3','f_3.*g_3.^2','g_2.^3','g_2.^2.*g_3','g_2.*g_3.^2','g_3.^3','f_2.^4','f_2.^3.*f_3','f_2.^3.*g_2','f_2.^3.*g_3','f_2.^2.*f_3.^2','f_2.^2.*f_3.*g_2','f_2.^2.*f_3.*g_3','f_2.^2.*g_2.^2','f_2.^2.*g_2.*g_3','f_2.^2.*g_3.^2','f_2.*f_3.^3','f_2.*f_3.^2.*g_2','f_2.*f_3.^2.*g_3','f_2.*f_3.*g_2.^2','f_2.*f_3.*g_2.*g_3','f_2.*f_3.*g_3.^2','f_2.*g_2.^3','f_2.*g_2.^2.*g_3','f_2.*g_2.*g_3.^2','f_2.*g_3.^3','f_3.^4','f_3.^3.*g_2','f_3.^3.*g_3','f_3.^2.*g_2.^2','f_3.^2.*g_2.*g_3','f_3.^2.*g_3.^2','f_3.*g_2.^3','f_3.*g_2.^2.*g_3','f_3.*g_2.*g_3.^2','f_3.*g_3.^3','g_2.^4','g_2.^3.*g_3','g_2.^2.*g_3.^2','g_2.*g_3.^3','g_3.^4');
predictor_names_123 = strvcat('f_1','f_2','f_3','g_1','g_2','g_3','f_1.^2','f_1.*f_2','f_1.*f_3','f_1.*g_1','f_1.*g_2','f_1.*g_3','f_2.^2','f_2.*f_3','f_2.*g_1','f_2.*g_2','f_2.*g_3','f_3.^2','f_3.*g_1','f_3.*g_2','f_3.*g_3','g_1.^2','g_1.*g_2','g_1.*g_3','g_2.^2','g_2.*g_3','g_3.^2','f_1.^3','f_1.^2.*f_2','f_1.^2.*f_3','f_1.^2.*g_1','f_1.^2.*g_2','f_1.^2.*g_3','f_1.*f_2.^2','f_1.*f_2.*f_3','f_1.*f_2.*g_1','f_1.*f_2.*g_2','f_1.*f_2.*g_3','f_1.*f_3.^2','f_1.*f_3.*g_1','f_1.*f_3.*g_2','f_1.*f_3.*g_3','f_1.*g_1.^2','f_1.*g_1.*g_2','f_1.*g_1.*g_3','f_1.*g_2.^2','f_1.*g_2.*g_3','f_1.*g_3.^2','f_2.^3','f_2.^2.*f_3','f_2.^2.*g_1','f_2.^2.*g_2','f_2.^2.*g_3','f_2.*f_3.^2','f_2.*f_3.*g_1','f_2.*f_3.*g_2','f_2.*f_3.*g_3','f_2.*g_1.^2','f_2.*g_1.*g_2','f_2.*g_1.*g_3','f_2.*g_2.^2','f_2.*g_2.*g_3','f_2.*g_3.^2','f_3.^3','f_3.^2.*g_1','f_3.^2.*g_2','f_3.^2.*g_3','f_3.*g_1.^2','f_3.*g_1.*g_2','f_3.*g_1.*g_3','f_3.*g_2.^2','f_3.*g_2.*g_3','f_3.*g_3.^2','g_1.^3','g_1.^2.*g_2','g_1.^2.*g_3','g_1.*g_2.^2','g_1.*g_2.*g_3','g_1.*g_3.^2','g_2.^3','g_2.^2.*g_3','g_2.*g_3.^2','g_3.^3','f_1.^4','f_1.^3.*f_2','f_1.^3.*f_3','f_1.^3.*g_1','f_1.^3.*g_2','f_1.^3.*g_3','f_1.^2.*f_2.^2','f_1.^2.*f_2.*f_3','f_1.^2.*f_2.*g_1','f_1.^2.*f_2.*g_2','f_1.^2.*f_2.*g_3','f_1.^2.*f_3.^2','f_1.^2.*f_3.*g_1','f_1.^2.*f_3.*g_2','f_1.^2.*f_3.*g_3','f_1.^2.*g_1.^2','f_1.^2.*g_1.*g_2','f_1.^2.*g_1.*g_3','f_1.^2.*g_2.^2','f_1.^2.*g_2.*g_3','f_1.^2.*g_3.^2','f_1.*f_2.^3','f_1.*f_2.^2.*f_3','f_1.*f_2.^2.*g_1','f_1.*f_2.^2.*g_2','f_1.*f_2.^2.*g_3','f_1.*f_2.*f_3.^2','f_1.*f_2.*f_3.*g_1','f_1.*f_2.*f_3.*g_2','f_1.*f_2.*f_3.*g_3','f_1.*f_2.*g_1.^2','f_1.*f_2.*g_1.*g_2','f_1.*f_2.*g_1.*g_3','f_1.*f_2.*g_2.^2','f_1.*f_2.*g_2.*g_3','f_1.*f_2.*g_3.^2','f_1.*f_3.^3','f_1.*f_3.^2.*g_1','f_1.*f_3.^2.*g_2','f_1.*f_3.^2.*g_3','f_1.*f_3.*g_1.^2','f_1.*f_3.*g_1.*g_2','f_1.*f_3.*g_1.*g_3','f_1.*f_3.*g_2.^2','f_1.*f_3.*g_2.*g_3','f_1.*f_3.*g_3.^2','f_1.*g_1.^3','f_1.*g_1.^2.*g_2','f_1.*g_1.^2.*g_3','f_1.*g_1.*g_2.^2','f_1.*g_1.*g_2.*g_3','f_1.*g_1.*g_3.^2','f_1.*g_2.^3','f_1.*g_2.^2.*g_3','f_1.*g_2.*g_3.^2','f_1.*g_3.^3','f_2.^4','f_2.^3.*f_3','f_2.^3.*g_1','f_2.^3.*g_2','f_2.^3.*g_3','f_2.^2.*f_3.^2','f_2.^2.*f_3.*g_1','f_2.^2.*f_3.*g_2','f_2.^2.*f_3.*g_3','f_2.^2.*g_1.^2','f_2.^2.*g_1.*g_2','f_2.^2.*g_1.*g_3','f_2.^2.*g_2.^2','f_2.^2.*g_2.*g_3','f_2.^2.*g_3.^2','f_2.*f_3.^3','f_2.*f_3.^2.*g_1','f_2.*f_3.^2.*g_2','f_2.*f_3.^2.*g_3','f_2.*f_3.*g_1.^2','f_2.*f_3.*g_1.*g_2','f_2.*f_3.*g_1.*g_3','f_2.*f_3.*g_2.^2','f_2.*f_3.*g_2.*g_3','f_2.*f_3.*g_3.^2','f_2.*g_1.^3','f_2.*g_1.^2.*g_2','f_2.*g_1.^2.*g_3','f_2.*g_1.*g_2.^2','f_2.*g_1.*g_2.*g_3','f_2.*g_1.*g_3.^2','f_2.*g_2.^3','f_2.*g_2.^2.*g_3','f_2.*g_2.*g_3.^2','f_2.*g_3.^3','f_3.^4','f_3.^3.*g_1','f_3.^3.*g_2','f_3.^3.*g_3','f_3.^2.*g_1.^2','f_3.^2.*g_1.*g_2','f_3.^2.*g_1.*g_3','f_3.^2.*g_2.^2','f_3.^2.*g_2.*g_3','f_3.^2.*g_3.^2','f_3.*g_1.^3','f_3.*g_1.^2.*g_2','f_3.*g_1.^2.*g_3','f_3.*g_1.*g_2.^2','f_3.*g_1.*g_2.*g_3','f_3.*g_1.*g_3.^2','f_3.*g_2.^3','f_3.*g_2.^2.*g_3','f_3.*g_2.*g_3.^2','f_3.*g_3.^3','g_1.^4','g_1.^3.*g_2','g_1.^3.*g_3','g_1.^2.*g_2.^2','g_1.^2.*g_2.*g_3','g_1.^2.*g_3.^2','g_1.*g_2.^3','g_1.*g_2.^2.*g_3','g_1.*g_2.*g_3.^2','g_1.*g_3.^3','g_2.^4','g_2.^3.*g_3','g_2.^2.*g_3.^2','g_2.*g_3.^3','g_3.^4');

%% Use lasso for variable selection. 

tic;

num_trials = 20;

lasso_signal = combo_matrix_123*lasso_combo_weights;

% Some interesting models from my simulated ensemble of naturalistic motions
% 20 ms time constant: 1000000 sims, 3 points in space
% You might consider what the terms are for your naturalistic motion
% ensemble.
df_list = [2 4 6 10 12 12 14 14 16 18 28 52 64 104 209 2];
clear('predictor_list')
predictor_list{1}  = find(lasso_combo_weights(:,97)); % HRC_13
predictor_list{2}  = find(lasso_combo_weights(:,89)); % HRC_13, split HRC_12 HRC_23
predictor_list{3}  = find(lasso_combo_weights(:,87)); % HRC_13, split HRC_12 HRC_23, past-skew_13,
predictor_list{4}  = find(lasso_combo_weights(:,85)); % HRC_12, HRC_23, HRC_13, past-skew_13, T-knight
predictor_list{5}  = [find(lasso_combo_weights(:,85));40;42]; % HRC_12, HRC_23, HRC_13, past-skew_13, T-knight, converging_13
predictor_list{6}  = [find(lasso_combo_weights(:,85));32;66]; % HRC_12, HRC_23, HRC_13, past-skew_13, T-knight, split past-skew_12 past-skew_23
predictor_list{7}  = find(lasso_combo_weights(:,84)); % HRC_12, HRC_23, HRC_13, split past-skew_12 past-skew_23, past-skew_13, T-knight, converging_13
predictor_list{8}  = find(lasso_combo_weights(:,82)); % HRC_12, HRC_23, HRC_13, past-skew_12, past-skew_23, past-skew_13, converging_13
predictor_list{9}  = find(lasso_combo_weights(:,81)); % HRC_12, HRC_23, HRC_13, past-skew_12, past-skew_23, past-skew_13, converging_13, leading fourth (nonlocal)
predictor_list{10}  = find(lasso_combo_weights(:,80)); % HRC_12, HRC_23, HRC_13, past-skew_12, past-skew_23, past-skew_13, converging_13, leading fourth (nonlocal), subleading fourth
predictor_list{11}  = find(lasso_combo_weights(:,71)); % The number of predictors in the non-multiply model, 28
predictor_list{12}  = find(lasso_combo_weights(:,61)); % The first set of predictors that outperforms the neighboring unrestricted, 52 predictors
predictor_list{13}  = find(lasso_combo_weights(:,55)); % Approximately the number of predictors at which unrestricted saturates
predictor_list{14}  = find(lasso_combo_weights(:,43)); % Half the predictors, fewer than the number in two unrestricted nonlinearity models
predictor_list{15}  = 1:209; % all predictors
predictor_list{16}  = [11 15]; % HRC_12

corr_lasso_test = zeros(100,num_trials);
corr_lasso_mult_train = zeros(length(df_list),num_trials);
corr_lasso_mult_test = zeros(length(df_list),num_trials);
clear('tmp')
for i = 1:num_trials;
    i
    toc
    random_permutation = randperm(num_sims/2);
    training_indices = [random_permutation(1:floor(num_sims/4)) num_sims/2+random_permutation(1:floor(num_sims/4))];
    testing_indices = [random_permutation((floor(num_sims/4)+1):num_sims/2) num_sims/2+random_permutation((floor(num_sims/4)+1):num_sims/2)];
    
    for j = 1:length(df_list);
        combo_weightings = regress(psi_dot(training_indices),combo_matrix_123(training_indices,predictor_list{j}));
        combo_signal = combo_matrix_123(:,predictor_list{j})*combo_weightings;
        corr_lasso_mult_train(j,i) = corr(psi_dot(training_indices),combo_signal(training_indices));
        corr_lasso_mult_test(j,i) = corr(psi_dot(testing_indices),combo_signal(testing_indices));
        corr_lasso_test(j,i) = corr(psi_dot(testing_indices),lasso_signal(testing_indices,j));
    end;
    for j = (length(df_list)+1):100;
        corr_lasso_test(j,i) = corr(psi_dot(testing_indices),lasso_signal(testing_indices,j));
    end;
end;

%% Plot the main short summary figure (Figure 5a).

figure,
enhancement_indices = [1:4 8:9 14:16];
bar_positions = [1:2:2*(length(enhancement_indices)-2) 2*(length(enhancement_indices))-1 2*(length(enhancement_indices))+3];
hold on;
for i = 1:length(enhancement_indices)
    bar(bar_positions(i),mean(corr_lasso_mult_test(enhancement_indices(i),:),2),'FaceColor',[0.5,0.5,0.5],'EdgeColor',[0.5,0.5,0.5])
end;
errorbar(bar_positions,mean(corr_lasso_mult_test(enhancement_indices,:),2),std(corr_lasso_mult_test(enhancement_indices,:),1,2),'ko','LineWidth',3)
hold off;
set(gca,'XTick',[])
set(gca,'YTick',[0 0.1 0.2 0.3 0.4 0.5])

mean(corr_lasso_mult_test(enhancement_indices(1:(end-1)),:)./repmat(corr_lasso_mult_test(enhancement_indices(end),:),length(enhancement_indices)-1,1)-1,2)'
std(corr_lasso_mult_test(enhancement_indices(1:(end-1)),:)./repmat(corr_lasso_mult_test(enhancement_indices(end),:),length(enhancement_indices)-1,1)-1,0,2)'

%% Find the weights corresponding to the model with 16 predictors

combo_weightings_16 = regress(psi_dot,combo_matrix_123(:,predictor_list{9}));
combo_signal_16 = combo_matrix_123(:,predictor_list{9})*combo_weightings;
corr(combo_signal_16,psi_dot)

%% Calculate and plot the nonlinearities. For Fig. 4b and Fig. 5-supp 1c

f_1_inputs = -0.59:0.059/2:0.59; % ~95% coverage, for my ensemble and filters
g_2_inputs = -0.028:0.0028/2:0.028; % ~95% coverage, for my ensemble and filters

HRC_12 = f_1.*g_2 - f_2.*g_1;
multiply_scale = corr(HRC_12,psi_dot)*std(psi_dot)/std(HRC_12);

multiply_nonlinearity = zeros(length(f_1_inputs),length(g_2_inputs));
FQ_nonlinearity = zeros(length(f_1_inputs),length(g_2_inputs));
nonmultiply_nonlinearity = zeros(length(f_1_inputs),length(g_2_inputs));
nonmultiply_nonlinearity_12 = zeros(length(f_1_inputs),length(g_2_inputs));
nonmultiply_nonlinearity_13 = zeros(length(f_1_inputs),length(g_2_inputs));
for i = 1:length(f_1_inputs);
    for j = 1:length(g_2_inputs);
        f_1_i = f_1_inputs(i);
        g_2_j = g_2_inputs(j);
        
        multiply_nonlinearity(i,j) = multiply_scale*f_1_i*g_2_j;
        FQ_nonlinearity(i,j) = FQ_weightings(1)*gt(f_1_i,0)*gt(g_2_j,0)*f_1_i*g_2_j+FQ_weightings(2)*gt(f_1_i,0)*lt(g_2_j,0)*f_1_i*g_2_j+FQ_weightings(3)*lt(f_1_i,0)*gt(g_2_j,0)*f_1_i*g_2_j+FQ_weightings(4)*lt(f_1_i,0)*lt(g_2_j,0)*f_1_i*g_2_j;
        nonmultiply_nonlinearity(i,j) = nonmultiply_weightings(1)*f_1_i-nonmultiply_weightings(2)*g_2_j+...
            nonmultiply_weightings(3)*f_1_i^2+nonmultiply_weightings(4)*f_1_i*g_2_j-nonmultiply_weightings(5)*g_2_j^2+...
            nonmultiply_weightings(6)*f_1_i^3+nonmultiply_weightings(7)*f_1_i^2.*g_2_j+nonmultiply_weightings(8)*f_1_i*g_2_j^2-nonmultiply_weightings(9)*g_2_j^3+...
            nonmultiply_weightings(10)*f_1_i^4+nonmultiply_weightings(11)*f_1_i^3*g_2_j+nonmultiply_weightings(12)*f_1_i^2.*g_2_j^2+nonmultiply_weightings(13)*f_1_i*g_2_j^3-nonmultiply_weightings(14)*g_2_j^4;
        nonmultiply_nonlinearity_12(i,j) = combo_weightings_16(1)*f_1_i*g_2_j+combo_weightings_16(7)*f_1_i^2*g_2_j;
        nonmultiply_nonlinearity_13(i,j) = combo_weightings_16(2)*f_1_i*g_2_j+combo_weightings_16(8)*f_1_i^2*g_2_j;
    end;
end;

%% Plot nonlinearities (Fig. 4b, Fig. 5-supp 1c)

figure,
contour_scale = max(abs(multiply_nonlinearity(:)));
contour_lines = -contour_scale:contour_scale/20:contour_scale;
contourf(multiply_nonlinearity,contour_lines);
colormap(jmaColors('usa'))
set(gca,'XTick',[])
set(gca,'YTick',[])
caxis([-contour_scale contour_scale])

figure,
contour_scale = max(abs(FQ_nonlinearity(:)));
contour_lines = -contour_scale:contour_scale/20:contour_scale;
contourf(FQ_nonlinearity,contour_lines);
colormap(jmaColors('usa'))
set(gca,'XTick',[])
set(gca,'YTick',[])
caxis([-contour_scale contour_scale])

figure,
contour_scale = max(abs(nonmultiply_nonlinearity(:)));
contour_lines = -contour_scale:contour_scale/20:contour_scale;
contourf(nonmultiply_nonlinearity,contour_lines);
colormap(jmaColors('usa'))
set(gca,'XTick',[])
set(gca,'YTick',[])
caxis([-contour_scale contour_scale])

figure,
contour_scale = max(abs(nonmultiply_nonlinearity_12(:)));
contour_lines = -contour_scale:contour_scale/20:contour_scale;
contourf(nonmultiply_nonlinearity_12,contour_lines);
colormap(jmaColors('usa'))
set(gca,'XTick',[])
set(gca,'YTick',[])
caxis([-contour_scale contour_scale])

figure,
contour_scale = max(abs(nonmultiply_nonlinearity_13(:)));
contour_lines = -contour_scale:contour_scale/20:contour_scale;
contourf(nonmultiply_nonlinearity_13,contour_lines);
colormap(jmaColors('usa'))
set(gca,'XTick',[])
set(gca,'YTick',[])
caxis([-contour_scale contour_scale])

%% Get weightings for use in glider simulations. 

NN_weightings = regress(psi_dot,NN_matrix);
FQ_weightings = regress(psi_dot,quadrant_matrix);
nonmultiply_weightings = regress(psi_dot,nonmultiply_matrix_12);
combo_weightings_12 = regress(psi_dot,combo_matrix_12);
combo_weightings_123 = regress(psi_dot,combo_matrix_123);

%% Save relevant weighting coefficients for use in BLOCK 3

outfile = 'WEIGHTINGS.mat'; % MUSTEDIT: This is matfile containing the computed weighting coefficients
save(outfile, 'NN_weightings','FQ_weighting','nonmultiply_weightings','combo_weightings_12','combo_weightings_123');

%% Clean up workspace before glider simulations.

clearvars -except NN_weightings FQ_weightings nonmultiply_weightings combo_weightings_12 combo_weightings_123

%% END BLOCK 2

%% BEGIN BLOCK 3
% Note that this uses weighting coefficients computed in BLOCK 2

%% Load weightings

outfile = 'WEIGHTINGS.mat'; % MUSTEDIT: This is matfile containing the computed weighting coefficients
load(outfile);

%% Generate glider stimuli.

RandStream.setGlobalStream(RandStream('mt19937ar','seed',sum(100*clock)));

num_glider_reps = 25;
T_glider = 3;
dt_glider = 0.025;
dt_sampling = 0.005;
num_t_glider = T_glider/dt_glider;
da_glider = 5;
da_sampling = 0.1;
num_a_glider = 360/da_glider;

pair_right_positive_stimulus = (2*gt(rand(num_t_glider,num_a_glider,num_glider_reps),0.5)-1);
pair_right_negative_stimulus = (2*gt(rand(num_t_glider,num_a_glider,num_glider_reps),0.5)-1);
pair_left_positive_stimulus = (2*gt(rand(num_t_glider,num_a_glider,num_glider_reps),0.5)-1);
pair_left_negative_stimulus = (2*gt(rand(num_t_glider,num_a_glider,num_glider_reps),0.5)-1);
converging_right_positive_stimulus = (2*gt(rand(num_t_glider,num_a_glider,num_glider_reps),0.5)-1);
converging_right_negative_stimulus = (2*gt(rand(num_t_glider,num_a_glider,num_glider_reps),0.5)-1);
converging_left_positive_stimulus = (2*gt(rand(num_t_glider,num_a_glider,num_glider_reps),0.5)-1);
converging_left_negative_stimulus = (2*gt(rand(num_t_glider,num_a_glider,num_glider_reps),0.5)-1);
diverging_right_positive_stimulus = (2*gt(rand(num_t_glider,num_a_glider,num_glider_reps),0.5)-1);
diverging_right_negative_stimulus = (2*gt(rand(num_t_glider,num_a_glider,num_glider_reps),0.5)-1);
diverging_left_positive_stimulus = (2*gt(rand(num_t_glider,num_a_glider,num_glider_reps),0.5)-1);
diverging_left_negative_stimulus = (2*gt(rand(num_t_glider,num_a_glider,num_glider_reps),0.5)-1);

for n = 1:num_glider_reps;
    for t = 2:num_t_glider;
        for a = 2:num_a_glider;
            pair_right_positive_stimulus(t,a,n) = 1/pair_right_positive_stimulus(t-1,a-1,n);
            pair_right_negative_stimulus(t,a,n) = -1/pair_right_negative_stimulus(t-1,a-1,n);
            converging_right_positive_stimulus(t,a,n) = 1/(converging_right_positive_stimulus(t-1,a-1,n)*converging_right_positive_stimulus(t-1,a,n));
            converging_right_negative_stimulus(t,a,n) = -1/(converging_right_negative_stimulus(t-1,a-1,n)*converging_right_negative_stimulus(t-1,a,n));
            diverging_right_positive_stimulus(t,a,n) = 1/(diverging_right_positive_stimulus(t-1,a-1,n)*diverging_right_positive_stimulus(t,a-1,n));
            diverging_right_negative_stimulus(t,a,n) = -1/(diverging_right_negative_stimulus(t-1,a-1,n)*diverging_right_negative_stimulus(t,a-1,n));
            
            pair_left_positive_stimulus(t,num_a_glider-a+1,n) = 1/pair_left_positive_stimulus(t-1,num_a_glider-a+2,n);
            pair_left_negative_stimulus(t,num_a_glider-a+1,n) = -1/pair_left_negative_stimulus(t-1,num_a_glider-a+2,n);
            converging_left_positive_stimulus(t,num_a_glider-a+1,n) = 1/(converging_left_positive_stimulus(t-1,num_a_glider-a+1,n)*converging_left_positive_stimulus(t-1,num_a_glider-a+2,n));
            converging_left_negative_stimulus(t,num_a_glider-a+1,n) = -1/(converging_left_negative_stimulus(t-1,num_a_glider-a+1,n)*converging_left_negative_stimulus(t-1,num_a_glider-a+2,n));
            diverging_left_positive_stimulus(t,num_a_glider-a+1,n) = 1/(diverging_left_positive_stimulus(t,num_a_glider-a+2,n)*diverging_left_positive_stimulus(t-1,num_a_glider-a+2,n));
            diverging_left_negative_stimulus(t,num_a_glider-a+1,n) = -1/(diverging_left_negative_stimulus(t,num_a_glider-a+2,n)*diverging_left_negative_stimulus(t-1,num_a_glider-a+2,n));
        end;
    end;
end;

%% Smooth with photoreceptor filter.

gaussian_filter = fspecial('gaussian',[1 ceil(5.7*5/da_sampling)],5.7/(da_sampling*2*sqrt(2*log(2))));
for n = 1:num_glider_reps;
    resized_prp = imresize(pair_right_positive_stimulus(:,:,n),[num_t_glider da_glider*num_a_glider/da_sampling],'nearest');
    resized_prn = imresize(pair_right_negative_stimulus(:,:,n),[num_t_glider da_glider*num_a_glider/da_sampling],'nearest');
    resized_plp = imresize(pair_left_positive_stimulus(:,:,n),[num_t_glider da_glider*num_a_glider/da_sampling],'nearest');
    resized_pln = imresize(pair_left_negative_stimulus(:,:,n),[num_t_glider da_glider*num_a_glider/da_sampling],'nearest');
    resized_crp = imresize(converging_right_positive_stimulus(:,:,n),[num_t_glider da_glider*num_a_glider/da_sampling],'nearest');
    resized_crn = imresize(converging_right_negative_stimulus(:,:,n),[num_t_glider da_glider*num_a_glider/da_sampling],'nearest');
    resized_clp = imresize(converging_left_positive_stimulus(:,:,n),[num_t_glider da_glider*num_a_glider/da_sampling],'nearest');
    resized_cln = imresize(converging_left_negative_stimulus(:,:,n),[num_t_glider da_glider*num_a_glider/da_sampling],'nearest');
    resized_drp = imresize(diverging_right_positive_stimulus(:,:,n),[num_t_glider da_glider*num_a_glider/da_sampling],'nearest');
    resized_drn = imresize(diverging_right_negative_stimulus(:,:,n),[num_t_glider da_glider*num_a_glider/da_sampling],'nearest');
    resized_dlp = imresize(diverging_left_positive_stimulus(:,:,n),[num_t_glider da_glider*num_a_glider/da_sampling],'nearest');
    resized_dln = imresize(diverging_left_negative_stimulus(:,:,n),[num_t_glider da_glider*num_a_glider/da_sampling],'nearest');
    
    filtered_prp(:,:,n) = imfilter(resized_prp,gaussian_filter);
    filtered_prn(:,:,n) = imfilter(resized_prn,gaussian_filter);
    filtered_plp(:,:,n) = imfilter(resized_plp,gaussian_filter);
    filtered_pln(:,:,n) = imfilter(resized_pln,gaussian_filter);
    filtered_crp(:,:,n) = imfilter(resized_crp,gaussian_filter);
    filtered_crn(:,:,n) = imfilter(resized_crn,gaussian_filter);
    filtered_clp(:,:,n) = imfilter(resized_clp,gaussian_filter);
    filtered_cln(:,:,n) = imfilter(resized_cln,gaussian_filter);
    filtered_drp(:,:,n) = imfilter(resized_drp,gaussian_filter);
    filtered_drn(:,:,n) = imfilter(resized_drn,gaussian_filter);
    filtered_dlp(:,:,n) = imfilter(resized_dlp,gaussian_filter);
    filtered_dln(:,:,n) = imfilter(resized_dln,gaussian_filter);
end;
clear('resized*')

%% Compute photoreceptor array response.

photoreceptor_spacing = 5.1/da_sampling;
first_photoreceptor = round(3*photoreceptor_spacing);
num_photoreceptors = 61;

PR_prp = zeros(num_t_glider,num_photoreceptors,num_glider_reps);
PR_prn = zeros(num_t_glider,num_photoreceptors,num_glider_reps);
PR_plp = zeros(num_t_glider,num_photoreceptors,num_glider_reps);
PR_pln = zeros(num_t_glider,num_photoreceptors,num_glider_reps);
PR_crp = zeros(num_t_glider,num_photoreceptors,num_glider_reps);
PR_crn = zeros(num_t_glider,num_photoreceptors,num_glider_reps);
PR_clp = zeros(num_t_glider,num_photoreceptors,num_glider_reps);
PR_cln = zeros(num_t_glider,num_photoreceptors,num_glider_reps);
PR_drp = zeros(num_t_glider,num_photoreceptors,num_glider_reps);
PR_drn = zeros(num_t_glider,num_photoreceptors,num_glider_reps);
PR_dlp = zeros(num_t_glider,num_photoreceptors,num_glider_reps);
PR_dln = zeros(num_t_glider,num_photoreceptors,num_glider_reps);
for n = 1:num_glider_reps;
    for i = 1:num_photoreceptors;
        PR_prp(:,i,n) = filtered_prp(:,first_photoreceptor+round((i-1)*photoreceptor_spacing),n);
        PR_prn(:,i,n) = filtered_prn(:,first_photoreceptor+round((i-1)*photoreceptor_spacing),n);
        PR_plp(:,i,n) = filtered_plp(:,first_photoreceptor+round((i-1)*photoreceptor_spacing),n);
        PR_pln(:,i,n) = filtered_pln(:,first_photoreceptor+round((i-1)*photoreceptor_spacing),n);
        PR_crp(:,i,n) = filtered_crp(:,first_photoreceptor+round((i-1)*photoreceptor_spacing),n);
        PR_crn(:,i,n) = filtered_crn(:,first_photoreceptor+round((i-1)*photoreceptor_spacing),n);
        PR_clp(:,i,n) = filtered_clp(:,first_photoreceptor+round((i-1)*photoreceptor_spacing),n);
        PR_cln(:,i,n) = filtered_cln(:,first_photoreceptor+round((i-1)*photoreceptor_spacing),n);
        PR_drp(:,i,n) = filtered_drp(:,first_photoreceptor+round((i-1)*photoreceptor_spacing),n);
        PR_drn(:,i,n) = filtered_drn(:,first_photoreceptor+round((i-1)*photoreceptor_spacing),n);
        PR_dlp(:,i,n) = filtered_dlp(:,first_photoreceptor+round((i-1)*photoreceptor_spacing),n);
        PR_dln(:,i,n) = filtered_dln(:,first_photoreceptor+round((i-1)*photoreceptor_spacing),n);
    end;
end;
clear('filtered*');

%% Compute exponentially, low-pass and high-pass filtered photoreceptor signals.

filter_length = round(0.4/dt_sampling); % 400 ms
PR_tau = 0.01/dt_sampling; % 10 ms
ex_filter = exp(-(filter_length:-1:0)/(PR_tau));
ex_filter = ex_filter/sum(ex_filter);
ex_filter = [ex_filter';zeros(filter_length,1)];
tau = 0.02/dt_sampling; % 20 ms
lp_filter = ((filter_length-1):-1:0).*exp(-((filter_length-1):-1:0)/tau);
lp_filter = lp_filter/sum(lp_filter);
lp_filter = [lp_filter';zeros(filter_length,1)];
hp_filter = -diff(lp_filter);
hp_filter(filter_length) = 0;

for n = 1:num_glider_reps;
    resized_prp = imresize(PR_prp(:,:,n),[num_t_glider*dt_glider*200 num_photoreceptors],'nearest');
    resized_prn = imresize(PR_prn(:,:,n),[num_t_glider*dt_glider*200 num_photoreceptors],'nearest');
    resized_plp = imresize(PR_plp(:,:,n),[num_t_glider*dt_glider*200 num_photoreceptors],'nearest');
    resized_pln = imresize(PR_pln(:,:,n),[num_t_glider*dt_glider*200 num_photoreceptors],'nearest');
    resized_crp = imresize(PR_crp(:,:,n),[num_t_glider*dt_glider*200 num_photoreceptors],'nearest');
    resized_crn = imresize(PR_crn(:,:,n),[num_t_glider*dt_glider*200 num_photoreceptors],'nearest');
    resized_clp = imresize(PR_clp(:,:,n),[num_t_glider*dt_glider*200 num_photoreceptors],'nearest');
    resized_cln = imresize(PR_cln(:,:,n),[num_t_glider*dt_glider*200 num_photoreceptors],'nearest');
    resized_drp = imresize(PR_drp(:,:,n),[num_t_glider*dt_glider*200 num_photoreceptors],'nearest');
    resized_drn = imresize(PR_drn(:,:,n),[num_t_glider*dt_glider*200 num_photoreceptors],'nearest');
    resized_dlp = imresize(PR_dlp(:,:,n),[num_t_glider*dt_glider*200 num_photoreceptors],'nearest');
    resized_dln = imresize(PR_dln(:,:,n),[num_t_glider*dt_glider*200 num_photoreceptors],'nearest');
    
    resized_prp = imfilter(resized_prp,ex_filter);
    resized_prn = imfilter(resized_prn,ex_filter);
    resized_plp = imfilter(resized_plp,ex_filter);
    resized_pln = imfilter(resized_pln,ex_filter);
    resized_crp = imfilter(resized_crp,ex_filter);
    resized_crn = imfilter(resized_crn,ex_filter);
    resized_clp = imfilter(resized_clp,ex_filter);
    resized_cln = imfilter(resized_cln,ex_filter);
    resized_drp = imfilter(resized_drp,ex_filter);
    resized_drn = imfilter(resized_drn,ex_filter);
    resized_dlp = imfilter(resized_dlp,ex_filter);
    resized_dln = imfilter(resized_dln,ex_filter);
    
    lp_prp(:,:,n) = imfilter(resized_prp,lp_filter);
    lp_prn(:,:,n) = imfilter(resized_prn,lp_filter);
    lp_plp(:,:,n) = imfilter(resized_plp,lp_filter);
    lp_pln(:,:,n) = imfilter(resized_pln,lp_filter);
    lp_crp(:,:,n) = imfilter(resized_crp,lp_filter);
    lp_crn(:,:,n) = imfilter(resized_crn,lp_filter);
    lp_clp(:,:,n) = imfilter(resized_clp,lp_filter);
    lp_cln(:,:,n) = imfilter(resized_cln,lp_filter);
    lp_drp(:,:,n) = imfilter(resized_drp,lp_filter);
    lp_drn(:,:,n) = imfilter(resized_drn,lp_filter);
    lp_dlp(:,:,n) = imfilter(resized_dlp,lp_filter);
    lp_dln(:,:,n) = imfilter(resized_dln,lp_filter);
    
    hp_prp(:,:,n) = imfilter(resized_prp,hp_filter);
    hp_prn(:,:,n) = imfilter(resized_prn,hp_filter);
    hp_plp(:,:,n) = imfilter(resized_plp,hp_filter);
    hp_pln(:,:,n) = imfilter(resized_pln,hp_filter);
    hp_crp(:,:,n) = imfilter(resized_crp,hp_filter);
    hp_crn(:,:,n) = imfilter(resized_crn,hp_filter);
    hp_clp(:,:,n) = imfilter(resized_clp,hp_filter);
    hp_cln(:,:,n) = imfilter(resized_cln,hp_filter);
    hp_drp(:,:,n) = imfilter(resized_drp,hp_filter);
    hp_drn(:,:,n) = imfilter(resized_drn,hp_filter);
    hp_dlp(:,:,n) = imfilter(resized_dlp,hp_filter);
    hp_dln(:,:,n) = imfilter(resized_dln,hp_filter);
end;
clear('resized*')

%% Compute two point motion responses.

twoPt_prp = lp_prp(:,1:(end-1),:).*hp_prp(:,2:end,:) - hp_prp(:,1:(end-1),:).*lp_prp(:,2:end,:);
twoPt_prn = lp_prn(:,1:(end-1),:).*hp_prn(:,2:end,:) - hp_prn(:,1:(end-1),:).*lp_prn(:,2:end,:);
twoPt_plp = lp_plp(:,1:(end-1),:).*hp_plp(:,2:end,:) - hp_plp(:,1:(end-1),:).*lp_plp(:,2:end,:);
twoPt_pln = lp_pln(:,1:(end-1),:).*hp_pln(:,2:end,:) - hp_pln(:,1:(end-1),:).*lp_pln(:,2:end,:);
twoPt_crp = lp_crp(:,1:(end-1),:).*hp_crp(:,2:end,:) - hp_crp(:,1:(end-1),:).*lp_crp(:,2:end,:);
twoPt_crn = lp_crn(:,1:(end-1),:).*hp_crn(:,2:end,:) - hp_crn(:,1:(end-1),:).*lp_crn(:,2:end,:);
twoPt_clp = lp_clp(:,1:(end-1),:).*hp_clp(:,2:end,:) - hp_clp(:,1:(end-1),:).*lp_clp(:,2:end,:);
twoPt_cln = lp_cln(:,1:(end-1),:).*hp_cln(:,2:end,:) - hp_cln(:,1:(end-1),:).*lp_cln(:,2:end,:);
twoPt_drp = lp_drp(:,1:(end-1),:).*hp_drp(:,2:end,:) - hp_drp(:,1:(end-1),:).*lp_drp(:,2:end,:);
twoPt_drn = lp_drn(:,1:(end-1),:).*hp_drn(:,2:end,:) - hp_drn(:,1:(end-1),:).*lp_drn(:,2:end,:);
twoPt_dlp = lp_dlp(:,1:(end-1),:).*hp_dlp(:,2:end,:) - hp_dlp(:,1:(end-1),:).*lp_dlp(:,2:end,:);
twoPt_dln = lp_dln(:,1:(end-1),:).*hp_dln(:,2:end,:) - hp_dln(:,1:(end-1),:).*lp_dln(:,2:end,:);

twoPt_prp = twoPt_prp((1+1/dt_sampling):end,:,:);
twoPt_prn = twoPt_prn((1+1/dt_sampling):end,:,:);
twoPt_plp = twoPt_plp((1+1/dt_sampling):end,:,:);
twoPt_pln = twoPt_pln((1+1/dt_sampling):end,:,:);
twoPt_crp = twoPt_crp((1+1/dt_sampling):end,:,:);
twoPt_crn = twoPt_crn((1+1/dt_sampling):end,:,:);
twoPt_clp = twoPt_clp((1+1/dt_sampling):end,:,:);
twoPt_cln = twoPt_cln((1+1/dt_sampling):end,:,:);
twoPt_drp = twoPt_drp((1+1/dt_sampling):end,:,:);
twoPt_drn = twoPt_drn((1+1/dt_sampling):end,:,:);
twoPt_dlp = twoPt_dlp((1+1/dt_sampling):end,:,:);
twoPt_dln = twoPt_dln((1+1/dt_sampling):end,:,:);

mean_twoPt_prp = squeeze(mean(mean(twoPt_prp,1),2));
mean_twoPt_prn = squeeze(mean(mean(twoPt_prn,1),2));
mean_twoPt_plp = squeeze(mean(mean(twoPt_plp,1),2));
mean_twoPt_pln = squeeze(mean(mean(twoPt_pln,1),2));
mean_twoPt_crp = squeeze(mean(mean(twoPt_crp,1),2));
mean_twoPt_crn = squeeze(mean(mean(twoPt_crn,1),2));
mean_twoPt_clp = squeeze(mean(mean(twoPt_clp,1),2));
mean_twoPt_cln = squeeze(mean(mean(twoPt_cln,1),2));
mean_twoPt_drp = squeeze(mean(mean(twoPt_drp,1),2));
mean_twoPt_drn = squeeze(mean(mean(twoPt_drn,1),2));
mean_twoPt_dlp = squeeze(mean(mean(twoPt_dlp,1),2));
mean_twoPt_dln = squeeze(mean(mean(twoPt_dln,1),2));

%% Start running plot by adding the data and HRC bars. (Fig. 1g)

data_mean = [1,-0.5670,-0.0680,0.1701,-0.0649,0.1588];
data_sem = [0.0982,0.0647,0.0191,0.0165,0.0144,0.0186];

close all;

figure(1),
hold on;
bar( 1,data_mean(1),'k')
bar(11,data_mean(2),'k')
errorbar( 1,data_mean(1),data_sem(1),'k','LineWidth',3)
errorbar(11,data_mean(2),data_sem(2),'k','LineWidth',3)
bar( 2,(mean(mean_twoPt_prp)-mean(mean_twoPt_plp))/mean(mean_twoPt_prp-mean_twoPt_plp),'c')
bar(12,(mean(mean_twoPt_prn)-mean(mean_twoPt_pln))/mean(mean_twoPt_prp-mean_twoPt_plp),'c')
errorbar( 2,[mean(mean_twoPt_prp)-mean(mean_twoPt_plp)]/mean(mean_twoPt_prp-mean_twoPt_plp),[std(mean_twoPt_prp-mean_twoPt_plp)]/(sqrt(num_glider_reps-1)*mean(mean_twoPt_prp-mean_twoPt_plp)),'k','LineWidth',3)
errorbar(12,[mean(mean_twoPt_prn)-mean(mean_twoPt_pln)]/mean(mean_twoPt_prp-mean_twoPt_plp),[std(mean_twoPt_prn-mean_twoPt_pln)]/(sqrt(num_glider_reps-1)*mean(mean_twoPt_prp-mean_twoPt_plp)),'k','LineWidth',3)

figure(2),
hold on;
bar( 1,data_mean(3),'k')
bar(11,data_mean(4),'k')
bar(21,data_mean(5),'k')
bar(31,data_mean(6),'k')
errorbar( 1,[data_mean(3)],[data_sem(3)],'k','LineWidth',3)
errorbar(11,[data_mean(4)],[data_sem(4)],'k','LineWidth',3)
errorbar(21,[data_mean(5)],[data_sem(5)],'k','LineWidth',3)
errorbar(31,[data_mean(6)],[data_sem(6)],'k','LineWidth',3)
bar( 2,(mean(mean_twoPt_drp)-mean(mean_twoPt_dlp))/mean(mean_twoPt_prp-mean_twoPt_plp),'c')
bar(12,(mean(mean_twoPt_drn)-mean(mean_twoPt_dln))/mean(mean_twoPt_prp-mean_twoPt_plp),'c')
bar(22,(mean(mean_twoPt_crp)-mean(mean_twoPt_clp))/mean(mean_twoPt_prp-mean_twoPt_plp),'c')
bar(32,(mean(mean_twoPt_crn)-mean(mean_twoPt_cln))/mean(mean_twoPt_prp-mean_twoPt_plp),'c')
errorbar([ 2],[mean(mean_twoPt_drp)-mean(mean_twoPt_dlp)]/mean(mean_twoPt_prp-mean_twoPt_plp),[std(mean_twoPt_drp-mean_twoPt_dlp)]/(sqrt(num_glider_reps-1)*mean(mean_twoPt_prp-mean_twoPt_plp)),'k','LineWidth',3)
errorbar([12],[mean(mean_twoPt_drn)-mean(mean_twoPt_dln)]/mean(mean_twoPt_prp-mean_twoPt_plp),[std(mean_twoPt_drn-mean_twoPt_dln)]/(sqrt(num_glider_reps-1)*mean(mean_twoPt_prp-mean_twoPt_plp)),'k','LineWidth',3)
errorbar([22],[mean(mean_twoPt_crp)-mean(mean_twoPt_clp)]/mean(mean_twoPt_prp-mean_twoPt_plp),[std(mean_twoPt_crp-mean_twoPt_clp)]/(sqrt(num_glider_reps-1)*mean(mean_twoPt_prp-mean_twoPt_plp)),'k','LineWidth',3)
errorbar([32],[mean(mean_twoPt_crn)-mean(mean_twoPt_cln)]/mean(mean_twoPt_prp-mean_twoPt_plp),[std(mean_twoPt_crn-mean_twoPt_cln)]/(sqrt(num_glider_reps-1)*mean(mean_twoPt_prp-mean_twoPt_plp)),'k','LineWidth',3)

%% Compute Nature Neuroscience response

con_prp = lp_prp(:,1:(end-1),:).*lp_prp(:,2:end,:).*hp_prp(:,2:end,:) - hp_prp(:,1:(end-1),:).*lp_prp(:,1:(end-1),:).*lp_prp(:,2:end,:);
con_prn = lp_prn(:,1:(end-1),:).*lp_prn(:,2:end,:).*hp_prn(:,2:end,:) - hp_prn(:,1:(end-1),:).*lp_prn(:,1:(end-1),:).*lp_prn(:,2:end,:);
con_plp = lp_plp(:,1:(end-1),:).*lp_plp(:,2:end,:).*hp_plp(:,2:end,:) - hp_plp(:,1:(end-1),:).*lp_plp(:,1:(end-1),:).*lp_plp(:,2:end,:);
con_pln = lp_pln(:,1:(end-1),:).*lp_pln(:,2:end,:).*hp_pln(:,2:end,:) - hp_pln(:,1:(end-1),:).*lp_pln(:,1:(end-1),:).*lp_pln(:,2:end,:);
con_crp = lp_crp(:,1:(end-1),:).*lp_crp(:,2:end,:).*hp_crp(:,2:end,:) - hp_crp(:,1:(end-1),:).*lp_crp(:,1:(end-1),:).*lp_crp(:,2:end,:);
con_crn = lp_crn(:,1:(end-1),:).*lp_crn(:,2:end,:).*hp_crn(:,2:end,:) - hp_crn(:,1:(end-1),:).*lp_crn(:,1:(end-1),:).*lp_crn(:,2:end,:);
con_clp = lp_clp(:,1:(end-1),:).*lp_clp(:,2:end,:).*hp_clp(:,2:end,:) - hp_clp(:,1:(end-1),:).*lp_clp(:,1:(end-1),:).*lp_clp(:,2:end,:);
con_cln = lp_cln(:,1:(end-1),:).*lp_cln(:,2:end,:).*hp_cln(:,2:end,:) - hp_cln(:,1:(end-1),:).*lp_cln(:,1:(end-1),:).*lp_cln(:,2:end,:);
con_drp = lp_drp(:,1:(end-1),:).*lp_drp(:,2:end,:).*hp_drp(:,2:end,:) - hp_drp(:,1:(end-1),:).*lp_drp(:,1:(end-1),:).*lp_drp(:,2:end,:);
con_drn = lp_drn(:,1:(end-1),:).*lp_drn(:,2:end,:).*hp_drn(:,2:end,:) - hp_drn(:,1:(end-1),:).*lp_drn(:,1:(end-1),:).*lp_drn(:,2:end,:);
con_dlp = lp_dlp(:,1:(end-1),:).*lp_dlp(:,2:end,:).*hp_dlp(:,2:end,:) - hp_dlp(:,1:(end-1),:).*lp_dlp(:,1:(end-1),:).*lp_dlp(:,2:end,:);
con_dln = lp_dln(:,1:(end-1),:).*lp_dln(:,2:end,:).*hp_dln(:,2:end,:) - hp_dln(:,1:(end-1),:).*lp_dln(:,1:(end-1),:).*lp_dln(:,2:end,:);

con_prp = con_prp((1+1/dt_sampling):end,:,:);
con_prn = con_prn((1+1/dt_sampling):end,:,:);
con_plp = con_plp((1+1/dt_sampling):end,:,:);
con_pln = con_pln((1+1/dt_sampling):end,:,:);
con_crp = con_crp((1+1/dt_sampling):end,:,:);
con_crn = con_crn((1+1/dt_sampling):end,:,:);
con_clp = con_clp((1+1/dt_sampling):end,:,:);
con_cln = con_cln((1+1/dt_sampling):end,:,:);
con_drp = con_drp((1+1/dt_sampling):end,:,:);
con_drn = con_drn((1+1/dt_sampling):end,:,:);
con_dlp = con_dlp((1+1/dt_sampling):end,:,:);
con_dln = con_dln((1+1/dt_sampling):end,:,:);

mean_con_prp = squeeze(mean(mean(con_prp,1),2));
mean_con_prn = squeeze(mean(mean(con_prn,1),2));
mean_con_plp = squeeze(mean(mean(con_plp,1),2));
mean_con_pln = squeeze(mean(mean(con_pln,1),2));
mean_con_crp = squeeze(mean(mean(con_crp,1),2));
mean_con_crn = squeeze(mean(mean(con_crn,1),2));
mean_con_clp = squeeze(mean(mean(con_clp,1),2));
mean_con_cln = squeeze(mean(mean(con_cln,1),2));
mean_con_drp = squeeze(mean(mean(con_drp,1),2));
mean_con_drn = squeeze(mean(mean(con_drn,1),2));
mean_con_dlp = squeeze(mean(mean(con_dlp,1),2));
mean_con_dln = squeeze(mean(mean(con_dln,1),2));

mean_NN_prp = NN_weightings(1)*mean_twoPt_prp + NN_weightings(2)*mean_con_prp;
mean_NN_prn = NN_weightings(1)*mean_twoPt_prn + NN_weightings(2)*mean_con_prn;
mean_NN_plp = NN_weightings(1)*mean_twoPt_plp + NN_weightings(2)*mean_con_plp;
mean_NN_pln = NN_weightings(1)*mean_twoPt_pln + NN_weightings(2)*mean_con_pln;
mean_NN_crp = NN_weightings(1)*mean_twoPt_crp + NN_weightings(2)*mean_con_crp;
mean_NN_crn = NN_weightings(1)*mean_twoPt_crn + NN_weightings(2)*mean_con_crn;
mean_NN_clp = NN_weightings(1)*mean_twoPt_clp + NN_weightings(2)*mean_con_clp;
mean_NN_cln = NN_weightings(1)*mean_twoPt_cln + NN_weightings(2)*mean_con_cln;
mean_NN_drp = NN_weightings(1)*mean_twoPt_drp + NN_weightings(2)*mean_con_drp;
mean_NN_drn = NN_weightings(1)*mean_twoPt_drn + NN_weightings(2)*mean_con_drn;
mean_NN_dlp = NN_weightings(1)*mean_twoPt_dlp + NN_weightings(2)*mean_con_dlp;
mean_NN_dln = NN_weightings(1)*mean_twoPt_dln + NN_weightings(2)*mean_con_dln;

%% Add NN results to the running plots. (adds results from Fig. 1j)

figure(1),
hold on;
bar( 3,(mean(mean_NN_prp)-mean(mean_NN_plp))/mean(mean_NN_prp-mean_NN_plp),'m')
bar(13,(mean(mean_NN_prn)-mean(mean_NN_pln))/mean(mean_NN_prp-mean_NN_plp),'m')
errorbar( 3,[mean(mean_NN_prp)-mean(mean_NN_plp)]/mean(mean_NN_prp-mean_NN_plp),[std(mean_NN_prp-mean_NN_plp)]/(sqrt(num_glider_reps-1)*mean(mean_NN_prp-mean_NN_plp)),'k','LineWidth',3)
errorbar(13,[mean(mean_NN_prn)-mean(mean_NN_pln)]/mean(mean_NN_prp-mean_NN_plp),[std(mean_NN_prn-mean_NN_pln)]/(sqrt(num_glider_reps-1)*mean(mean_NN_prp-mean_NN_plp)),'k','LineWidth',3)

figure(2),
bar( 3,(mean(mean_NN_drp)-mean(mean_NN_dlp))/mean(mean_NN_prp-mean_NN_plp),'m')
bar(13,(mean(mean_NN_drn)-mean(mean_NN_dln))/mean(mean_NN_prp-mean_NN_plp),'m')
bar(23,(mean(mean_NN_crp)-mean(mean_NN_clp))/mean(mean_NN_prp-mean_NN_plp),'m')
bar(33,(mean(mean_NN_crn)-mean(mean_NN_cln))/mean(mean_NN_prp-mean_NN_plp),'m')
errorbar([ 3],[mean(mean_NN_drp)-mean(mean_NN_dlp)]/mean(mean_NN_prp-mean_NN_plp),[std(mean_NN_drp-mean_NN_dlp)]/(sqrt(num_glider_reps-1)*mean(mean_NN_prp-mean_NN_plp)),'k','LineWidth',3)
errorbar([13],[mean(mean_NN_drn)-mean(mean_NN_dln)]/mean(mean_NN_prp-mean_NN_plp),[std(mean_NN_drn-mean_NN_dln)]/(sqrt(num_glider_reps-1)*mean(mean_NN_prp-mean_NN_plp)),'k','LineWidth',3)
errorbar([23],[mean(mean_NN_crp)-mean(mean_NN_clp)]/mean(mean_NN_prp-mean_NN_plp),[std(mean_NN_crp-mean_NN_clp)]/(sqrt(num_glider_reps-1)*mean(mean_NN_prp-mean_NN_plp)),'k','LineWidth',3)
errorbar([33],[mean(mean_NN_crn)-mean(mean_NN_cln)]/mean(mean_NN_prp-mean_NN_plp),[std(mean_NN_crn-mean_NN_cln)]/(sqrt(num_glider_reps-1)*mean(mean_NN_prp-mean_NN_plp)),'k','LineWidth',3)

%% Calculate the prediction using the non-multiplicative nonlinearity. 

weight_vector = nonmultiply_weightings';

for i = 1:12;
    if eq(i,1);
        f_1 = lp_prp((1+1/dt_sampling):end,1:(end-1),:);
        f_2 = lp_prp((1+1/dt_sampling):end,2:end,:);
        g_1 = hp_prp((1+1/dt_sampling):end,1:(end-1),:);
        g_2 = hp_prp((1+1/dt_sampling):end,2:end,:);
    elseif eq(i,2);
        f_1 = lp_prn((1+1/dt_sampling):end,1:(end-1),:);
        f_2 = lp_prn((1+1/dt_sampling):end,2:end,:);
        g_1 = hp_prn((1+1/dt_sampling):end,1:(end-1),:);
        g_2 = hp_prn((1+1/dt_sampling):end,2:end,:);
    elseif eq(i,3);
        f_1 = lp_plp((1+1/dt_sampling):end,1:(end-1),:);
        f_2 = lp_plp((1+1/dt_sampling):end,2:end,:);
        g_1 = hp_plp((1+1/dt_sampling):end,1:(end-1),:);
        g_2 = hp_plp((1+1/dt_sampling):end,2:end,:);
    elseif eq(i,4);
        f_1 = lp_pln((1+1/dt_sampling):end,1:(end-1),:);
        f_2 = lp_pln((1+1/dt_sampling):end,2:end,:);
        g_1 = hp_pln((1+1/dt_sampling):end,1:(end-1),:);
        g_2 = hp_pln((1+1/dt_sampling):end,2:end,:);
    elseif eq(i,5);
        f_1 = lp_crp((1+1/dt_sampling):end,1:(end-1),:);
        f_2 = lp_crp((1+1/dt_sampling):end,2:end,:);
        g_1 = hp_crp((1+1/dt_sampling):end,1:(end-1),:);
        g_2 = hp_crp((1+1/dt_sampling):end,2:end,:);
    elseif eq(i,6);
        f_1 = lp_crn((1+1/dt_sampling):end,1:(end-1),:);
        f_2 = lp_crn((1+1/dt_sampling):end,2:end,:);
        g_1 = hp_crn((1+1/dt_sampling):end,1:(end-1),:);
        g_2 = hp_crn((1+1/dt_sampling):end,2:end,:);
	elseif eq(i,7);
        f_1 = lp_clp((1+1/dt_sampling):end,1:(end-1),:);
        f_2 = lp_clp((1+1/dt_sampling):end,2:end,:);
        g_1 = hp_clp((1+1/dt_sampling):end,1:(end-1),:);
        g_2 = hp_clp((1+1/dt_sampling):end,2:end,:);
    elseif eq(i,8);
        f_1 = lp_cln((1+1/dt_sampling):end,1:(end-1),:);
        f_2 = lp_cln((1+1/dt_sampling):end,2:end,:);
        g_1 = hp_cln((1+1/dt_sampling):end,1:(end-1),:);
        g_2 = hp_cln((1+1/dt_sampling):end,2:end,:);
    elseif eq(i,9);
        f_1 = lp_drp((1+1/dt_sampling):end,1:(end-1),:);
        f_2 = lp_drp((1+1/dt_sampling):end,2:end,:);
        g_1 = hp_drp((1+1/dt_sampling):end,1:(end-1),:);
        g_2 = hp_drp((1+1/dt_sampling):end,2:end,:);
    elseif eq(i,10);
        f_1 = lp_drn((1+1/dt_sampling):end,1:(end-1),:);
        f_2 = lp_drn((1+1/dt_sampling):end,2:end,:);
        g_1 = hp_drn((1+1/dt_sampling):end,1:(end-1),:);
        g_2 = hp_drn((1+1/dt_sampling):end,2:end,:);
    elseif eq(i,11);
        f_1 = lp_dlp((1+1/dt_sampling):end,1:(end-1),:);
        f_2 = lp_dlp((1+1/dt_sampling):end,2:end,:);
        g_1 = hp_dlp((1+1/dt_sampling):end,1:(end-1),:);
        g_2 = hp_dlp((1+1/dt_sampling):end,2:end,:);
    elseif eq(i,12);
        f_1 = lp_dln((1+1/dt_sampling):end,1:(end-1),:);
        f_2 = lp_dln((1+1/dt_sampling):end,2:end,:);
        g_1 = hp_dln((1+1/dt_sampling):end,1:(end-1),:);
        g_2 = hp_dln((1+1/dt_sampling):end,2:end,:);
	end;
    f_1 = f_1(:);
    f_2 = f_2(:);
    g_1 = g_1(:);
    g_2 = g_2(:);
    
    nonmultiply_matrix = [f_1-f_2,g_1-g_2,... % 2x2 linear terms
        f_1.^2-f_2.^2,f_1.*g_2-f_2.*g_1,g_1.^2-g_2.^2,... % 2x3 quadratic terms
        f_1.^3-f_2.^3,f_1.^2.*g_2-f_2.^2.*g_1,f_1.*g_2.^2-f_2.*g_1.^2,g_1.^3-g_2.^3,... % 2x4 cubic terms
        f_1.^4-f_2.^4,f_1.^3.*g_2-f_2.^3.*g_1,f_1.^2.*g_2.^2-f_2.^2.*g_1.^2,f_1.*g_2.^3-f_2.*g_1.^3,g_1.^4-g_2.^4]; % 2x5 quartic terms
    
    if eq(i,1);
        scheme2_prp = weight_vector*nonmultiply_matrix';
        scheme2_prp = reshape(scheme2_prp,[400 60 25]);
        mean_scheme2_prp = squeeze(mean(mean(scheme2_prp,1),2));
    elseif eq(i,2);
        scheme2_prn = weight_vector*nonmultiply_matrix';
        scheme2_prn = reshape(scheme2_prn,[400 60 25]);
        mean_scheme2_prn = squeeze(mean(mean(scheme2_prn,1),2));
    elseif eq(i,3);
        scheme2_plp = weight_vector*nonmultiply_matrix';
        scheme2_plp = reshape(scheme2_plp,[400 60 25]);
        mean_scheme2_plp = squeeze(mean(mean(scheme2_plp,1),2));
    elseif eq(i,4);
        scheme2_pln = weight_vector*nonmultiply_matrix';
        scheme2_pln = reshape(scheme2_pln,[400 60 25]);
        mean_scheme2_pln = squeeze(mean(mean(scheme2_pln,1),2));
    elseif eq(i,5);
        scheme2_crp = weight_vector*nonmultiply_matrix';
        scheme2_crp = reshape(scheme2_crp,[400 60 25]);
        mean_scheme2_crp = squeeze(mean(mean(scheme2_crp,1),2));
    elseif eq(i,6);
        scheme2_crn = weight_vector*nonmultiply_matrix';
        scheme2_crn = reshape(scheme2_crn,[400 60 25]);
        mean_scheme2_crn = squeeze(mean(mean(scheme2_crn,1),2));
    elseif eq(i,7);
        scheme2_clp = weight_vector*nonmultiply_matrix';
        scheme2_clp = reshape(scheme2_clp,[400 60 25]);
        mean_scheme2_clp = squeeze(mean(mean(scheme2_clp,1),2));
    elseif eq(i,8);
        scheme2_cln = weight_vector*nonmultiply_matrix';
        scheme2_cln = reshape(scheme2_cln,[400 60 25]);
        mean_scheme2_cln = squeeze(mean(mean(scheme2_cln,1),2));
    elseif eq(i,9);
        scheme2_drp = weight_vector*nonmultiply_matrix';
        scheme2_drp = reshape(scheme2_drp,[400 60 25]);
        mean_scheme2_drp = squeeze(mean(mean(scheme2_drp,1),2));
    elseif eq(i,10);
        scheme2_drn = weight_vector*nonmultiply_matrix';
        scheme2_drn = reshape(scheme2_drn,[400 60 25]);
        mean_scheme2_drn = squeeze(mean(mean(scheme2_drn,1),2));
    elseif eq(i,11);
        scheme2_dlp = weight_vector*nonmultiply_matrix';
        scheme2_dlp = reshape(scheme2_dlp,[400 60 25]);
        mean_scheme2_dlp = squeeze(mean(mean(scheme2_dlp,1),2));
    elseif eq(i,12);
        scheme2_dln = weight_vector*nonmultiply_matrix';
        scheme2_dln = reshape(scheme2_dln,[400 60 25]);
        mean_scheme2_dln = squeeze(mean(mean(scheme2_dln,1),2));
	end;
end;

%% Add nonmultiplicative nonlinearity results to the running plots. (adds some results from Figs. 4f,g)

figure(1),
hold on;
bar( 8,(mean(mean_scheme2_prp)-mean(mean_scheme2_plp))/mean(mean_scheme2_prp-mean_scheme2_plp),'g')
bar(18,(mean(mean_scheme2_prn)-mean(mean_scheme2_pln))/mean(mean_scheme2_prp-mean_scheme2_plp),'g')
errorbar( 8,[mean(mean_scheme2_prp)-mean(mean_scheme2_plp)]/mean(mean_scheme2_prp-mean_scheme2_plp),[std(mean_scheme2_prp-mean_scheme2_plp)]/(sqrt(num_glider_reps-1)*mean(mean_scheme2_prp-mean_scheme2_plp)),'k','LineWidth',3)
errorbar(18,[mean(mean_scheme2_prn)-mean(mean_scheme2_pln)]/mean(mean_scheme2_prp-mean_scheme2_plp),[std(mean_scheme2_prn-mean_scheme2_pln)]/(sqrt(num_glider_reps-1)*mean(mean_scheme2_prp-mean_scheme2_plp)),'k','LineWidth',3)

figure(2),
bar( 8,(mean(mean_scheme2_drp)-mean(mean_scheme2_dlp))/mean(mean_scheme2_prp-mean_scheme2_plp),'g')
bar(18,(mean(mean_scheme2_drn)-mean(mean_scheme2_dln))/mean(mean_scheme2_prp-mean_scheme2_plp),'g')
bar(28,(mean(mean_scheme2_crp)-mean(mean_scheme2_clp))/mean(mean_scheme2_prp-mean_scheme2_plp),'g')
bar(38,(mean(mean_scheme2_crn)-mean(mean_scheme2_cln))/mean(mean_scheme2_prp-mean_scheme2_plp),'g')
errorbar([ 8],[mean(mean_scheme2_drp)-mean(mean_scheme2_dlp)]/mean(mean_scheme2_prp-mean_scheme2_plp),[std(mean_scheme2_drp-mean_scheme2_dlp)]/(sqrt(num_glider_reps-1)*mean(mean_scheme2_prp-mean_scheme2_plp)),'k','LineWidth',3)
errorbar([18],[mean(mean_scheme2_drn)-mean(mean_scheme2_dln)]/mean(mean_scheme2_prp-mean_scheme2_plp),[std(mean_scheme2_drn-mean_scheme2_dln)]/(sqrt(num_glider_reps-1)*mean(mean_scheme2_prp-mean_scheme2_plp)),'k','LineWidth',3)
errorbar([28],[mean(mean_scheme2_crp)-mean(mean_scheme2_clp)]/mean(mean_scheme2_prp-mean_scheme2_plp),[std(mean_scheme2_crp-mean_scheme2_clp)]/(sqrt(num_glider_reps-1)*mean(mean_scheme2_prp-mean_scheme2_plp)),'k','LineWidth',3)
errorbar([38],[mean(mean_scheme2_crn)-mean(mean_scheme2_cln)]/mean(mean_scheme2_prp-mean_scheme2_plp),[std(mean_scheme2_crn-mean_scheme2_cln)]/(sqrt(num_glider_reps-1)*mean(mean_scheme2_prp-mean_scheme2_plp)),'k','LineWidth',3)

%% Calculate the outcome of each term in non-multiplicitive nonlinearity for use in computing behaviorally tuned model.

X = zeros(6,14);
y = data_mean';

index = 1;
for order = 1:4;
    for pf = order:-1:0;
        pg = order - pf;
        
        tmp_prp = lp_prp(:,1:(end-1),:).^pf.*hp_prp(:,2:end,:).^pg - hp_prp(:,1:(end-1),:).^pg.*lp_prp(:,2:end,:).^pf;
        tmp_prn = lp_prn(:,1:(end-1),:).^pf.*hp_prn(:,2:end,:).^pg - hp_prn(:,1:(end-1),:).^pg.*lp_prn(:,2:end,:).^pf;
        tmp_plp = lp_plp(:,1:(end-1),:).^pf.*hp_plp(:,2:end,:).^pg - hp_plp(:,1:(end-1),:).^pg.*lp_plp(:,2:end,:).^pf;
        tmp_pln = lp_pln(:,1:(end-1),:).^pf.*hp_pln(:,2:end,:).^pg - hp_pln(:,1:(end-1),:).^pg.*lp_pln(:,2:end,:).^pf;
        tmp_crp = lp_crp(:,1:(end-1),:).^pf.*hp_crp(:,2:end,:).^pg - hp_crp(:,1:(end-1),:).^pg.*lp_crp(:,2:end,:).^pf;
        tmp_crn = lp_crn(:,1:(end-1),:).^pf.*hp_crn(:,2:end,:).^pg - hp_crn(:,1:(end-1),:).^pg.*lp_crn(:,2:end,:).^pf;
        tmp_clp = lp_clp(:,1:(end-1),:).^pf.*hp_clp(:,2:end,:).^pg - hp_clp(:,1:(end-1),:).^pg.*lp_clp(:,2:end,:).^pf;
        tmp_cln = lp_cln(:,1:(end-1),:).^pf.*hp_cln(:,2:end,:).^pg - hp_cln(:,1:(end-1),:).^pg.*lp_cln(:,2:end,:).^pf;
        tmp_drp = lp_drp(:,1:(end-1),:).^pf.*hp_drp(:,2:end,:).^pg - hp_drp(:,1:(end-1),:).^pg.*lp_drp(:,2:end,:).^pf;
        tmp_drn = lp_drn(:,1:(end-1),:).^pf.*hp_drn(:,2:end,:).^pg - hp_drn(:,1:(end-1),:).^pg.*lp_drn(:,2:end,:).^pf;
        tmp_dlp = lp_dlp(:,1:(end-1),:).^pf.*hp_dlp(:,2:end,:).^pg - hp_dlp(:,1:(end-1),:).^pg.*lp_dlp(:,2:end,:).^pf;
        tmp_dln = lp_dln(:,1:(end-1),:).^pf.*hp_dln(:,2:end,:).^pg - hp_dln(:,1:(end-1),:).^pg.*lp_dln(:,2:end,:).^pf;
        
        tmp_prp = tmp_prp((1+1/dt_sampling):end,:,:);
        tmp_prn = tmp_prn((1+1/dt_sampling):end,:,:);
        tmp_plp = tmp_plp((1+1/dt_sampling):end,:,:);
        tmp_pln = tmp_pln((1+1/dt_sampling):end,:,:);
        tmp_crp = tmp_crp((1+1/dt_sampling):end,:,:);
        tmp_crn = tmp_crn((1+1/dt_sampling):end,:,:);
        tmp_clp = tmp_clp((1+1/dt_sampling):end,:,:);
        tmp_cln = tmp_cln((1+1/dt_sampling):end,:,:);
        tmp_drp = tmp_drp((1+1/dt_sampling):end,:,:);
        tmp_drn = tmp_drn((1+1/dt_sampling):end,:,:);
        tmp_dlp = tmp_dlp((1+1/dt_sampling):end,:,:);
        tmp_dln = tmp_dln((1+1/dt_sampling):end,:,:);
        
        X(1,index) = mean(tmp_prp(:)-tmp_plp(:));
        X(2,index) = mean(tmp_prn(:)-tmp_pln(:));
        X(3,index) = mean(tmp_crp(:)-tmp_clp(:));
        X(4,index) = mean(tmp_crn(:)-tmp_cln(:));
        X(5,index) = mean(tmp_drp(:)-tmp_dlp(:));
        X(6,index) = mean(tmp_drn(:)-tmp_dln(:));
        
        index = index+1;
    end;
end;

%% Fit with ordinary least squares regression

fitted_nonmultiply_weightings = pinv(X'*X)*X'*y;

%% Consider the non-multiplicative nonlinearity with behaviorally tuned weights.

weight_vector = fitted_nonmultiply_weightings';

for i = 1:12;
    if eq(i,1);
        f_1 = lp_prp((1+1/dt_sampling):end,1:(end-1),:);
        f_2 = lp_prp((1+1/dt_sampling):end,2:end,:);
        g_1 = hp_prp((1+1/dt_sampling):end,1:(end-1),:);
        g_2 = hp_prp((1+1/dt_sampling):end,2:end,:);
    elseif eq(i,2);
        f_1 = lp_prn((1+1/dt_sampling):end,1:(end-1),:);
        f_2 = lp_prn((1+1/dt_sampling):end,2:end,:);
        g_1 = hp_prn((1+1/dt_sampling):end,1:(end-1),:);
        g_2 = hp_prn((1+1/dt_sampling):end,2:end,:);
    elseif eq(i,3);
        f_1 = lp_plp((1+1/dt_sampling):end,1:(end-1),:);
        f_2 = lp_plp((1+1/dt_sampling):end,2:end,:);
        g_1 = hp_plp((1+1/dt_sampling):end,1:(end-1),:);
        g_2 = hp_plp((1+1/dt_sampling):end,2:end,:);
    elseif eq(i,4);
        f_1 = lp_pln((1+1/dt_sampling):end,1:(end-1),:);
        f_2 = lp_pln((1+1/dt_sampling):end,2:end,:);
        g_1 = hp_pln((1+1/dt_sampling):end,1:(end-1),:);
        g_2 = hp_pln((1+1/dt_sampling):end,2:end,:);
    elseif eq(i,5);
        f_1 = lp_crp((1+1/dt_sampling):end,1:(end-1),:);
        f_2 = lp_crp((1+1/dt_sampling):end,2:end,:);
        g_1 = hp_crp((1+1/dt_sampling):end,1:(end-1),:);
        g_2 = hp_crp((1+1/dt_sampling):end,2:end,:);
    elseif eq(i,6);
        f_1 = lp_crn((1+1/dt_sampling):end,1:(end-1),:);
        f_2 = lp_crn((1+1/dt_sampling):end,2:end,:);
        g_1 = hp_crn((1+1/dt_sampling):end,1:(end-1),:);
        g_2 = hp_crn((1+1/dt_sampling):end,2:end,:);
	elseif eq(i,7);
        f_1 = lp_clp((1+1/dt_sampling):end,1:(end-1),:);
        f_2 = lp_clp((1+1/dt_sampling):end,2:end,:);
        g_1 = hp_clp((1+1/dt_sampling):end,1:(end-1),:);
        g_2 = hp_clp((1+1/dt_sampling):end,2:end,:);
    elseif eq(i,8);
        f_1 = lp_cln((1+1/dt_sampling):end,1:(end-1),:);
        f_2 = lp_cln((1+1/dt_sampling):end,2:end,:);
        g_1 = hp_cln((1+1/dt_sampling):end,1:(end-1),:);
        g_2 = hp_cln((1+1/dt_sampling):end,2:end,:);
    elseif eq(i,9);
        f_1 = lp_drp((1+1/dt_sampling):end,1:(end-1),:);
        f_2 = lp_drp((1+1/dt_sampling):end,2:end,:);
        g_1 = hp_drp((1+1/dt_sampling):end,1:(end-1),:);
        g_2 = hp_drp((1+1/dt_sampling):end,2:end,:);
    elseif eq(i,10);
        f_1 = lp_drn((1+1/dt_sampling):end,1:(end-1),:);
        f_2 = lp_drn((1+1/dt_sampling):end,2:end,:);
        g_1 = hp_drn((1+1/dt_sampling):end,1:(end-1),:);
        g_2 = hp_drn((1+1/dt_sampling):end,2:end,:);
    elseif eq(i,11);
        f_1 = lp_dlp((1+1/dt_sampling):end,1:(end-1),:);
        f_2 = lp_dlp((1+1/dt_sampling):end,2:end,:);
        g_1 = hp_dlp((1+1/dt_sampling):end,1:(end-1),:);
        g_2 = hp_dlp((1+1/dt_sampling):end,2:end,:);
    elseif eq(i,12);
        f_1 = lp_dln((1+1/dt_sampling):end,1:(end-1),:);
        f_2 = lp_dln((1+1/dt_sampling):end,2:end,:);
        g_1 = hp_dln((1+1/dt_sampling):end,1:(end-1),:);
        g_2 = hp_dln((1+1/dt_sampling):end,2:end,:);
	end;
    f_1 = f_1(:);
    f_2 = f_2(:);
    g_1 = g_1(:);
    g_2 = g_2(:);
    
    nonmultiply_matrix = [...
        f_1-f_2,g_1-g_2,... % 2x2 linear terms
        f_1.^2-f_2.^2,f_1.*g_2-f_2.*g_1,g_1.^2-g_2.^2,... % 2x3 quadratic terms
        f_1.^3-f_2.^3,f_1.^2.*g_2-f_2.^2.*g_1,f_1.*g_2.^2-f_2.*g_1.^2,g_1.^3-g_2.^3]; % 2x4 cubic terms
    
    if eq(i,1);
        scheme2_prp = weight_vector*nonmultiply_matrix';
        scheme2_prp = reshape(scheme2_prp,[400 60 25]);
        mean_scheme2_prp = squeeze(mean(mean(scheme2_prp,1),2));
    elseif eq(i,2);
        scheme2_prn = weight_vector*nonmultiply_matrix';
        scheme2_prn = reshape(scheme2_prn,[400 60 25]);
        mean_scheme2_prn = squeeze(mean(mean(scheme2_prn,1),2));
    elseif eq(i,3);
        scheme2_plp = weight_vector*nonmultiply_matrix';
        scheme2_plp = reshape(scheme2_plp,[400 60 25]);
        mean_scheme2_plp = squeeze(mean(mean(scheme2_plp,1),2));
    elseif eq(i,4);
        scheme2_pln = weight_vector*nonmultiply_matrix';
        scheme2_pln = reshape(scheme2_pln,[400 60 25]);
        mean_scheme2_pln = squeeze(mean(mean(scheme2_pln,1),2));
    elseif eq(i,5);
        scheme2_crp = weight_vector*nonmultiply_matrix';
        scheme2_crp = reshape(scheme2_crp,[400 60 25]);
        mean_scheme2_crp = squeeze(mean(mean(scheme2_crp,1),2));
    elseif eq(i,6);
        scheme2_crn = weight_vector*nonmultiply_matrix';
        scheme2_crn = reshape(scheme2_crn,[400 60 25]);
        mean_scheme2_crn = squeeze(mean(mean(scheme2_crn,1),2));
    elseif eq(i,7);
        scheme2_clp = weight_vector*nonmultiply_matrix';
        scheme2_clp = reshape(scheme2_clp,[400 60 25]);
        mean_scheme2_clp = squeeze(mean(mean(scheme2_clp,1),2));
    elseif eq(i,8);
        scheme2_cln = weight_vector*nonmultiply_matrix';
        scheme2_cln = reshape(scheme2_cln,[400 60 25]);
        mean_scheme2_cln = squeeze(mean(mean(scheme2_cln,1),2));
    elseif eq(i,9);
        scheme2_drp = weight_vector*nonmultiply_matrix';
        scheme2_drp = reshape(scheme2_drp,[400 60 25]);
        mean_scheme2_drp = squeeze(mean(mean(scheme2_drp,1),2));
    elseif eq(i,10);
        scheme2_drn = weight_vector*nonmultiply_matrix';
        scheme2_drn = reshape(scheme2_drn,[400 60 25]);
        mean_scheme2_drn = squeeze(mean(mean(scheme2_drn,1),2));
    elseif eq(i,11);
        scheme2_dlp = weight_vector*nonmultiply_matrix';
        scheme2_dlp = reshape(scheme2_dlp,[400 60 25]);
        mean_scheme2_dlp = squeeze(mean(mean(scheme2_dlp,1),2));
    elseif eq(i,12);
        scheme2_dln = weight_vector*nonmultiply_matrix';
        scheme2_dln = reshape(scheme2_dln,[400 60 25]);
        mean_scheme2_dln = squeeze(mean(mean(scheme2_dln,1),2));
	end;
end;

%% Plot the behaviorally tuned non-multiplicative nonlinearity model (Fig. 4-supp. 1).

figure,
hold on;
bar(1,data_mean(1),'k')
bar(5,data_mean(2),'k')
bar(2,(mean(mean_twoPt_prp)-mean(mean_twoPt_plp))/mean(mean_twoPt_prp-mean_twoPt_plp),'c')
bar(6,(mean(mean_twoPt_prn)-mean(mean_twoPt_pln))/mean(mean_twoPt_prp-mean_twoPt_plp),'c')
bar(3,(mean(mean_scheme2_prp)-mean(mean_scheme2_plp))/mean(mean_scheme2_prp-mean_scheme2_plp),'m')
bar(7,(mean(mean_scheme2_prn)-mean(mean_scheme2_pln))/mean(mean_scheme2_prp-mean_scheme2_plp),'m')
errorbar([1 5],[data_mean(1) data_mean(2)],[data_sem(1) data_sem(2)],'ok','LineWidth',3)
hold off;
set(gca,'XTick',[])
set(gca,'YTick',[-1 -0.5 0 0.5 1])
axis([0 8 -1.1 1.1])

figure,
hold on;
bar(1,data_mean(3),'k')
bar(5,data_mean(4),'k')
bar(9,data_mean(5),'k')
bar(13,data_mean(6),'k')
bar(2,(mean(mean_twoPt_drp)-mean(mean_twoPt_dlp))/mean(mean_twoPt_prp-mean_twoPt_plp),'c')
bar(6,(mean(mean_twoPt_drn)-mean(mean_twoPt_dln))/mean(mean_twoPt_prp-mean_twoPt_plp),'c')
bar(10,(mean(mean_twoPt_crp)-mean(mean_twoPt_clp))/mean(mean_twoPt_prp-mean_twoPt_plp),'c')
bar(14,(mean(mean_twoPt_crn)-mean(mean_twoPt_cln))/mean(mean_twoPt_prp-mean_twoPt_plp),'c')
bar(3,(mean(mean_scheme2_drp)-mean(mean_scheme2_dlp))/mean(mean_scheme2_prp-mean_scheme2_plp),'m')
bar(7,(mean(mean_scheme2_drn)-mean(mean_scheme2_dln))/mean(mean_scheme2_prp-mean_scheme2_plp),'m')
bar(11,(mean(mean_scheme2_crp)-mean(mean_scheme2_clp))/mean(mean_scheme2_prp-mean_scheme2_plp),'m')
bar(15,(mean(mean_scheme2_crn)-mean(mean_scheme2_cln))/mean(mean_scheme2_prp-mean_scheme2_plp),'m')
errorbar([1 5 9 13],[data_mean(3) data_mean(4) data_mean(5) data_mean(6)],[data_sem(3) data_sem(4) data_sem(5) data_sem(6)],'ok','LineWidth',3)
hold off;
set(gca,'XTick',[])
set(gca,'YTick',[-0.2 -0.1 0 0.1 0.2])
axis([0 16 -0.21 0.21])

%% Calculate the unrestricted motion response.

weight_vector = combo_weightings_12';

for i = 1:12;
    if eq(i,1);
        f_1 = lp_prp((1+1/dt_sampling):end,1:(end-1),:);
        f_2 = lp_prp((1+1/dt_sampling):end,2:end,:);
        g_1 = hp_prp((1+1/dt_sampling):end,1:(end-1),:);
        g_2 = hp_prp((1+1/dt_sampling):end,2:end,:);
    elseif eq(i,2);
        f_1 = lp_prn((1+1/dt_sampling):end,1:(end-1),:);
        f_2 = lp_prn((1+1/dt_sampling):end,2:end,:);
        g_1 = hp_prn((1+1/dt_sampling):end,1:(end-1),:);
        g_2 = hp_prn((1+1/dt_sampling):end,2:end,:);
    elseif eq(i,3);
        f_1 = lp_plp((1+1/dt_sampling):end,1:(end-1),:);
        f_2 = lp_plp((1+1/dt_sampling):end,2:end,:);
        g_1 = hp_plp((1+1/dt_sampling):end,1:(end-1),:);
        g_2 = hp_plp((1+1/dt_sampling):end,2:end,:);
    elseif eq(i,4);
        f_1 = lp_pln((1+1/dt_sampling):end,1:(end-1),:);
        f_2 = lp_pln((1+1/dt_sampling):end,2:end,:);
        g_1 = hp_pln((1+1/dt_sampling):end,1:(end-1),:);
        g_2 = hp_pln((1+1/dt_sampling):end,2:end,:);
    elseif eq(i,5);
        f_1 = lp_crp((1+1/dt_sampling):end,1:(end-1),:);
        f_2 = lp_crp((1+1/dt_sampling):end,2:end,:);
        g_1 = hp_crp((1+1/dt_sampling):end,1:(end-1),:);
        g_2 = hp_crp((1+1/dt_sampling):end,2:end,:);
    elseif eq(i,6);
        f_1 = lp_crn((1+1/dt_sampling):end,1:(end-1),:);
        f_2 = lp_crn((1+1/dt_sampling):end,2:end,:);
        g_1 = hp_crn((1+1/dt_sampling):end,1:(end-1),:);
        g_2 = hp_crn((1+1/dt_sampling):end,2:end,:);
	elseif eq(i,7);
        f_1 = lp_clp((1+1/dt_sampling):end,1:(end-1),:);
        f_2 = lp_clp((1+1/dt_sampling):end,2:end,:);
        g_1 = hp_clp((1+1/dt_sampling):end,1:(end-1),:);
        g_2 = hp_clp((1+1/dt_sampling):end,2:end,:);
    elseif eq(i,8);
        f_1 = lp_cln((1+1/dt_sampling):end,1:(end-1),:);
        f_2 = lp_cln((1+1/dt_sampling):end,2:end,:);
        g_1 = hp_cln((1+1/dt_sampling):end,1:(end-1),:);
        g_2 = hp_cln((1+1/dt_sampling):end,2:end,:);
    elseif eq(i,9);
        f_1 = lp_drp((1+1/dt_sampling):end,1:(end-1),:);
        f_2 = lp_drp((1+1/dt_sampling):end,2:end,:);
        g_1 = hp_drp((1+1/dt_sampling):end,1:(end-1),:);
        g_2 = hp_drp((1+1/dt_sampling):end,2:end,:);
    elseif eq(i,10);
        f_1 = lp_drn((1+1/dt_sampling):end,1:(end-1),:);
        f_2 = lp_drn((1+1/dt_sampling):end,2:end,:);
        g_1 = hp_drn((1+1/dt_sampling):end,1:(end-1),:);
        g_2 = hp_drn((1+1/dt_sampling):end,2:end,:);
    elseif eq(i,11);
        f_1 = lp_dlp((1+1/dt_sampling):end,1:(end-1),:);
        f_2 = lp_dlp((1+1/dt_sampling):end,2:end,:);
        g_1 = hp_dlp((1+1/dt_sampling):end,1:(end-1),:);
        g_2 = hp_dlp((1+1/dt_sampling):end,2:end,:);
    elseif eq(i,12);
        f_1 = lp_dln((1+1/dt_sampling):end,1:(end-1),:);
        f_2 = lp_dln((1+1/dt_sampling):end,2:end,:);
        g_1 = hp_dln((1+1/dt_sampling):end,1:(end-1),:);
        g_2 = hp_dln((1+1/dt_sampling):end,2:end,:);
	end;
    f_1 = f_1(:);
    f_2 = f_2(:);
    g_1 = g_1(:);
    g_2 = g_2(:);
    
    linear_matrix = [f_1,f_2,g_1,g_2];
    quadratic_matrix = [f_1.^2,f_1.*f_2,f_1.*g_1,f_1.*g_2,f_2.^2,f_2.*g_1,f_2.*g_2,g_1.^2,g_1.*g_2,g_2.^2];
    cubic_matrix = [f_1.^3,f_1.^2.*f_2,f_1.^2.*g_1,f_1.^2.*g_2,f_1.*f_2.^2,f_1.*f_2.*g_1,f_1.*f_2.*g_2,f_1.*g_1.^2,f_1.*g_1.*g_2,f_1.*g_2.^2,f_2.^3,f_2.^2.*g_1,f_2.^2.*g_2,f_2.*g_1.^2,f_2.*g_1.*g_2,f_2.*g_2.^2,g_1.^3,g_1.^2.*g_2,g_1.*g_2.^2,g_2.^3];
    quartic_matrix = [f_1.^4,f_1.^3.*f_2,f_1.^3.*g_1,f_1.^3.*g_2,f_1.^2.*f_2.^2,f_1.^2.*f_2.*g_1,f_1.^2.*f_2.*g_2,f_1.^2.*g_1.^2,f_1.^2.*g_1.*g_2,f_1.^2.*g_2.^2,f_1.*f_2.^3,f_1.*f_2.^2.*g_1,f_1.*f_2.^2.*g_2,f_1.*f_2.*g_1.^2,f_1.*f_2.*g_1.*g_2,f_1.*f_2.*g_2.^2,f_1.*g_1.^3,f_1.*g_1.^2.*g_2,f_1.*g_1.*g_2.^2,f_1.*g_2.^3,f_2.^4,f_2.^3.*g_1,f_2.^3.*g_2,f_2.^2.*g_1.^2,f_2.^2.*g_1.*g_2,f_2.^2.*g_2.^2,f_2.*g_1.^3,f_2.*g_1.^2.*g_2,f_2.*g_1.*g_2.^2,f_2.*g_2.^3,g_1.^4,g_1.^3.*g_2,g_1.^2.*g_2.^2,g_1.*g_2.^3,g_2.^4];
    combo_matrix = [linear_matrix,quadratic_matrix,cubic_matrix,quartic_matrix];
    
    if eq(i,1);
        scheme1_prp = weight_vector*combo_matrix';
        scheme1_prp = reshape(scheme1_prp,[400 60 25]);
        mean_scheme1_prp = squeeze(mean(mean(scheme1_prp,1),2));
    elseif eq(i,2);
        scheme1_prn = weight_vector*combo_matrix';
        scheme1_prn = reshape(scheme1_prn,[400 60 25]);
        mean_scheme1_prn = squeeze(mean(mean(scheme1_prn,1),2));
    elseif eq(i,3);
        scheme1_plp = weight_vector*combo_matrix';
        scheme1_plp = reshape(scheme1_plp,[400 60 25]);
        mean_scheme1_plp = squeeze(mean(mean(scheme1_plp,1),2));
    elseif eq(i,4);
        scheme1_pln = weight_vector*combo_matrix';
        scheme1_pln = reshape(scheme1_pln,[400 60 25]);
        mean_scheme1_pln = squeeze(mean(mean(scheme1_pln,1),2));
    elseif eq(i,5);
        scheme1_crp = weight_vector*combo_matrix';
        scheme1_crp = reshape(scheme1_crp,[400 60 25]);
        mean_scheme1_crp = squeeze(mean(mean(scheme1_crp,1),2));
    elseif eq(i,6);
        scheme1_crn = weight_vector*combo_matrix';
        scheme1_crn = reshape(scheme1_crn,[400 60 25]);
        mean_scheme1_crn = squeeze(mean(mean(scheme1_crn,1),2));
    elseif eq(i,7);
        scheme1_clp = weight_vector*combo_matrix';
        scheme1_clp = reshape(scheme1_clp,[400 60 25]);
        mean_scheme1_clp = squeeze(mean(mean(scheme1_clp,1),2));
    elseif eq(i,8);
        scheme1_cln = weight_vector*combo_matrix';
        scheme1_cln = reshape(scheme1_cln,[400 60 25]);
        mean_scheme1_cln = squeeze(mean(mean(scheme1_cln,1),2));
    elseif eq(i,9);
        scheme1_drp = weight_vector*combo_matrix';
        scheme1_drp = reshape(scheme1_drp,[400 60 25]);
        mean_scheme1_drp = squeeze(mean(mean(scheme1_drp,1),2));
    elseif eq(i,10);
        scheme1_drn = weight_vector*combo_matrix';
        scheme1_drn = reshape(scheme1_drn,[400 60 25]);
        mean_scheme1_drn = squeeze(mean(mean(scheme1_drn,1),2));
    elseif eq(i,11);
        scheme1_dlp = weight_vector*combo_matrix';
        scheme1_dlp = reshape(scheme1_dlp,[400 60 25]);
        mean_scheme1_dlp = squeeze(mean(mean(scheme1_dlp,1),2));
    elseif eq(i,12);
        scheme1_dln = weight_vector*combo_matrix';
        scheme1_dln = reshape(scheme1_dln,[400 60 25]);
        mean_scheme1_dln = squeeze(mean(mean(scheme1_dln,1),2));
	end;
end;

%% Add unrestricted nonlinearity results to the running plots.  (adds some results from Figs. 4f,g)

figure(1),
hold on;
bar( 9,(mean(mean_scheme1_prp)-mean(mean_scheme1_plp))/mean(mean_scheme1_prp-mean_scheme1_plp),'g')
bar(19,(mean(mean_scheme1_prn)-mean(mean_scheme1_pln))/mean(mean_scheme1_prp-mean_scheme1_plp),'g')
errorbar( 9,[mean(mean_scheme1_prp)-mean(mean_scheme1_plp)]/mean(mean_scheme1_prp-mean_scheme1_plp),[std(mean_scheme1_prp-mean_scheme1_plp)]/(sqrt(num_glider_reps-1)*mean(mean_scheme1_prp-mean_scheme1_plp)),'k','LineWidth',3)
errorbar(19,[mean(mean_scheme1_prn)-mean(mean_scheme1_pln)]/mean(mean_scheme1_prp-mean_scheme1_plp),[std(mean_scheme1_prn-mean_scheme1_pln)]/(sqrt(num_glider_reps-1)*mean(mean_scheme1_prp-mean_scheme1_plp)),'k','LineWidth',3)

figure(2),
bar( 9,(mean(mean_scheme1_drp)-mean(mean_scheme1_dlp))/mean(mean_scheme1_prp-mean_scheme1_plp),'g')
bar(19,(mean(mean_scheme1_drn)-mean(mean_scheme1_dln))/mean(mean_scheme1_prp-mean_scheme1_plp),'g')
bar(29,(mean(mean_scheme1_crp)-mean(mean_scheme1_clp))/mean(mean_scheme1_prp-mean_scheme1_plp),'g')
bar(39,(mean(mean_scheme1_crn)-mean(mean_scheme1_cln))/mean(mean_scheme1_prp-mean_scheme1_plp),'g')
errorbar([ 9],[mean(mean_scheme1_drp)-mean(mean_scheme1_dlp)]/mean(mean_scheme1_prp-mean_scheme1_plp),[std(mean_scheme1_drp-mean_scheme1_dlp)]/(sqrt(num_glider_reps-1)*mean(mean_scheme1_prp-mean_scheme1_plp)),'k','LineWidth',3)
errorbar([19],[mean(mean_scheme1_drn)-mean(mean_scheme1_dln)]/mean(mean_scheme1_prp-mean_scheme1_plp),[std(mean_scheme1_drn-mean_scheme1_dln)]/(sqrt(num_glider_reps-1)*mean(mean_scheme1_prp-mean_scheme1_plp)),'k','LineWidth',3)
errorbar([29],[mean(mean_scheme1_crp)-mean(mean_scheme1_clp)]/mean(mean_scheme1_prp-mean_scheme1_plp),[std(mean_scheme1_crp-mean_scheme1_clp)]/(sqrt(num_glider_reps-1)*mean(mean_scheme1_prp-mean_scheme1_plp)),'k','LineWidth',3)
errorbar([39],[mean(mean_scheme1_crn)-mean(mean_scheme1_cln)]/mean(mean_scheme1_prp-mean_scheme1_plp),[std(mean_scheme1_crn-mean_scheme1_cln)]/(sqrt(num_glider_reps-1)*mean(mean_scheme1_prp-mean_scheme1_plp)),'k','LineWidth',3)

%% Calculate the prediction using 209 extra input predictors.

weight_vector = combo_weightings_123';
for i = 1:12;
    if eq(i,1);
        f_1 = lp_prp((1+1/dt_sampling):end,1:(end-2),:);
        f_2 = lp_prp((1+1/dt_sampling):end,2:(end-1),:);
        f_3 = lp_prp((1+1/dt_sampling):end,3:end,:);
        g_1 = hp_prp((1+1/dt_sampling):end,1:(end-2),:);
        g_2 = hp_prp((1+1/dt_sampling):end,2:(end-1),:);
        g_3 = hp_prp((1+1/dt_sampling):end,3:end,:);
    elseif eq(i,2);
        f_1 = lp_prn((1+1/dt_sampling):end,1:(end-2),:);
        f_2 = lp_prn((1+1/dt_sampling):end,2:(end-1),:);
        f_3 = lp_prn((1+1/dt_sampling):end,3:end,:);
        g_1 = hp_prn((1+1/dt_sampling):end,1:(end-2),:);
        g_2 = hp_prn((1+1/dt_sampling):end,2:(end-1),:);
        g_3 = hp_prn((1+1/dt_sampling):end,3:end,:);
    elseif eq(i,3);
        f_1 = lp_plp((1+1/dt_sampling):end,1:(end-2),:);
        f_2 = lp_plp((1+1/dt_sampling):end,2:(end-1),:);
        f_3 = lp_plp((1+1/dt_sampling):end,3:end,:);
        g_1 = hp_plp((1+1/dt_sampling):end,1:(end-2),:);
        g_2 = hp_plp((1+1/dt_sampling):end,2:(end-1),:);
        g_3 = hp_plp((1+1/dt_sampling):end,3:end,:);
    elseif eq(i,4);
        f_1 = lp_pln((1+1/dt_sampling):end,1:(end-2),:);
        f_2 = lp_pln((1+1/dt_sampling):end,2:(end-1),:);
        f_3 = lp_pln((1+1/dt_sampling):end,3:end,:);
        g_1 = hp_pln((1+1/dt_sampling):end,1:(end-2),:);
        g_2 = hp_pln((1+1/dt_sampling):end,2:(end-1),:);
        g_3 = hp_pln((1+1/dt_sampling):end,3:end,:);
    elseif eq(i,5);
        f_1 = lp_crp((1+1/dt_sampling):end,1:(end-2),:);
        f_2 = lp_crp((1+1/dt_sampling):end,2:(end-1),:);
        f_3 = lp_crp((1+1/dt_sampling):end,3:end,:);
        g_1 = hp_crp((1+1/dt_sampling):end,1:(end-2),:);
        g_2 = hp_crp((1+1/dt_sampling):end,2:(end-1),:);
        g_3 = hp_crp((1+1/dt_sampling):end,3:end,:);
    elseif eq(i,6);
        f_1 = lp_crn((1+1/dt_sampling):end,1:(end-2),:);
        f_2 = lp_crn((1+1/dt_sampling):end,2:(end-1),:);
        f_3 = lp_crn((1+1/dt_sampling):end,3:end,:);
        g_1 = hp_crn((1+1/dt_sampling):end,1:(end-2),:);
        g_2 = hp_crn((1+1/dt_sampling):end,2:(end-1),:);
        g_3 = hp_crn((1+1/dt_sampling):end,3:end,:);
    elseif eq(i,7);
        f_1 = lp_clp((1+1/dt_sampling):end,1:(end-2),:);
        f_2 = lp_clp((1+1/dt_sampling):end,2:(end-1),:);
        f_3 = lp_clp((1+1/dt_sampling):end,3:end,:);
        g_1 = hp_clp((1+1/dt_sampling):end,1:(end-2),:);
        g_2 = hp_clp((1+1/dt_sampling):end,2:(end-1),:);
        g_3 = hp_clp((1+1/dt_sampling):end,3:end,:);
    elseif eq(i,8);
        f_1 = lp_cln((1+1/dt_sampling):end,1:(end-2),:);
        f_2 = lp_cln((1+1/dt_sampling):end,2:(end-1),:);
        f_3 = lp_cln((1+1/dt_sampling):end,3:end,:);
        g_1 = hp_cln((1+1/dt_sampling):end,1:(end-2),:);
        g_2 = hp_cln((1+1/dt_sampling):end,2:(end-1),:);
        g_3 = hp_cln((1+1/dt_sampling):end,3:end,:);
    elseif eq(i,9);
        f_1 = lp_drp((1+1/dt_sampling):end,1:(end-2),:);
        f_2 = lp_drp((1+1/dt_sampling):end,2:(end-1),:);
        f_3 = lp_drp((1+1/dt_sampling):end,3:end,:);
        g_1 = hp_drp((1+1/dt_sampling):end,1:(end-2),:);
        g_2 = hp_drp((1+1/dt_sampling):end,2:(end-1),:);
        g_3 = hp_drp((1+1/dt_sampling):end,3:end,:);
    elseif eq(i,10);
        f_1 = lp_drn((1+1/dt_sampling):end,1:(end-2),:);
        f_2 = lp_drn((1+1/dt_sampling):end,2:(end-1),:);
        f_3 = lp_drn((1+1/dt_sampling):end,3:end,:);
        g_1 = hp_drn((1+1/dt_sampling):end,1:(end-2),:);
        g_2 = hp_drn((1+1/dt_sampling):end,2:(end-1),:);
        g_3 = hp_drn((1+1/dt_sampling):end,3:end,:);
    elseif eq(i,11);
        f_1 = lp_dlp((1+1/dt_sampling):end,1:(end-2),:);
        f_2 = lp_dlp((1+1/dt_sampling):end,2:(end-1),:);
        f_3 = lp_dlp((1+1/dt_sampling):end,3:end,:);
        g_1 = hp_dlp((1+1/dt_sampling):end,1:(end-2),:);
        g_2 = hp_dlp((1+1/dt_sampling):end,2:(end-1),:);
        g_3 = hp_dlp((1+1/dt_sampling):end,3:end,:);
    elseif eq(i,12);
        f_1 = lp_dln((1+1/dt_sampling):end,1:(end-2),:);
        f_2 = lp_dln((1+1/dt_sampling):end,2:(end-1),:);
        f_3 = lp_dln((1+1/dt_sampling):end,3:end,:);
        g_1 = hp_dln((1+1/dt_sampling):end,1:(end-2),:);
        g_2 = hp_dln((1+1/dt_sampling):end,2:(end-1),:);
        g_3 = hp_dln((1+1/dt_sampling):end,3:end,:);
    end;
    f_1 = f_1(:);
    f_2 = f_2(:);
    f_3 = f_3(:);
    g_1 = g_1(:);
    g_2 = g_2(:);
    g_3 = g_3(:);
    
    linear_matrix = [f_1,f_2,f_3,g_1,g_2,g_3];
    quadratic_matrix = [f_1.^2,f_1.*f_2,f_1.*f_3,f_1.*g_1,f_1.*g_2,f_1.*g_3,f_2.^2,f_2.*f_3,f_2.*g_1,f_2.*g_2,f_2.*g_3,f_3.^2,f_3.*g_1,f_3.*g_2,f_3.*g_3,g_1.^2,g_1.*g_2,g_1.*g_3,g_2.^2,g_2.*g_3,g_3.^2];
    cubic_matrix = [f_1.^3,f_1.^2.*f_2,f_1.^2.*f_3,f_1.^2.*g_1,f_1.^2.*g_2,f_1.^2.*g_3,f_1.*f_2.^2,f_1.*f_2.*f_3,f_1.*f_2.*g_1,f_1.*f_2.*g_2,f_1.*f_2.*g_3,f_1.*f_3.^2,f_1.*f_3.*g_1,f_1.*f_3.*g_2,f_1.*f_3.*g_3,f_1.*g_1.^2,f_1.*g_1.*g_2,f_1.*g_1.*g_3,f_1.*g_2.^2,f_1.*g_2.*g_3,f_1.*g_3.^2,f_2.^3,f_2.^2.*f_3,f_2.^2.*g_1,f_2.^2.*g_2,f_2.^2.*g_3,f_2.*f_3.^2,f_2.*f_3.*g_1,f_2.*f_3.*g_2,f_2.*f_3.*g_3,f_2.*g_1.^2,f_2.*g_1.*g_2,f_2.*g_1.*g_3,f_2.*g_2.^2,f_2.*g_2.*g_3,f_2.*g_3.^2,f_3.^3,f_3.^2.*g_1,f_3.^2.*g_2,f_3.^2.*g_3,f_3.*g_1.^2,f_3.*g_1.*g_2,f_3.*g_1.*g_3,f_3.*g_2.^2,f_3.*g_2.*g_3,f_3.*g_3.^2,g_1.^3,g_1.^2.*g_2,g_1.^2.*g_3,g_1.*g_2.^2,g_1.*g_2.*g_3,g_1.*g_3.^2,g_2.^3,g_2.^2.*g_3,g_2.*g_3.^2,g_3.^3];
    quartic_matrix = [f_1.^4,f_1.^3.*f_2,f_1.^3.*f_3,f_1.^3.*g_1,f_1.^3.*g_2,f_1.^3.*g_3,f_1.^2.*f_2.^2,f_1.^2.*f_2.*f_3,f_1.^2.*f_2.*g_1,f_1.^2.*f_2.*g_2,f_1.^2.*f_2.*g_3,f_1.^2.*f_3.^2,f_1.^2.*f_3.*g_1,f_1.^2.*f_3.*g_2,f_1.^2.*f_3.*g_3,f_1.^2.*g_1.^2,f_1.^2.*g_1.*g_2,f_1.^2.*g_1.*g_3,f_1.^2.*g_2.^2,f_1.^2.*g_2.*g_3,f_1.^2.*g_3.^2,f_1.*f_2.^3,f_1.*f_2.^2.*f_3,f_1.*f_2.^2.*g_1,f_1.*f_2.^2.*g_2,f_1.*f_2.^2.*g_3,f_1.*f_2.*f_3.^2,f_1.*f_2.*f_3.*g_1,f_1.*f_2.*f_3.*g_2,f_1.*f_2.*f_3.*g_3,f_1.*f_2.*g_1.^2,f_1.*f_2.*g_1.*g_2,f_1.*f_2.*g_1.*g_3,f_1.*f_2.*g_2.^2,f_1.*f_2.*g_2.*g_3,f_1.*f_2.*g_3.^2,f_1.*f_3.^3,f_1.*f_3.^2.*g_1,f_1.*f_3.^2.*g_2,f_1.*f_3.^2.*g_3,f_1.*f_3.*g_1.^2,f_1.*f_3.*g_1.*g_2,f_1.*f_3.*g_1.*g_3,f_1.*f_3.*g_2.^2,f_1.*f_3.*g_2.*g_3,f_1.*f_3.*g_3.^2,f_1.*g_1.^3,f_1.*g_1.^2.*g_2,f_1.*g_1.^2.*g_3,f_1.*g_1.*g_2.^2,f_1.*g_1.*g_2.*g_3,f_1.*g_1.*g_3.^2,f_1.*g_2.^3,f_1.*g_2.^2.*g_3,f_1.*g_2.*g_3.^2,f_1.*g_3.^3,f_2.^4,f_2.^3.*f_3,f_2.^3.*g_1,f_2.^3.*g_2,f_2.^3.*g_3,f_2.^2.*f_3.^2,f_2.^2.*f_3.*g_1,f_2.^2.*f_3.*g_2,f_2.^2.*f_3.*g_3,f_2.^2.*g_1.^2,f_2.^2.*g_1.*g_2,f_2.^2.*g_1.*g_3,f_2.^2.*g_2.^2,f_2.^2.*g_2.*g_3,f_2.^2.*g_3.^2,f_2.*f_3.^3,f_2.*f_3.^2.*g_1,f_2.*f_3.^2.*g_2,f_2.*f_3.^2.*g_3,f_2.*f_3.*g_1.^2,f_2.*f_3.*g_1.*g_2,f_2.*f_3.*g_1.*g_3,f_2.*f_3.*g_2.^2,f_2.*f_3.*g_2.*g_3,f_2.*f_3.*g_3.^2,f_2.*g_1.^3,f_2.*g_1.^2.*g_2,f_2.*g_1.^2.*g_3,f_2.*g_1.*g_2.^2,f_2.*g_1.*g_2.*g_3,f_2.*g_1.*g_3.^2,f_2.*g_2.^3,f_2.*g_2.^2.*g_3,f_2.*g_2.*g_3.^2,f_2.*g_3.^3,f_3.^4,f_3.^3.*g_1,f_3.^3.*g_2,f_3.^3.*g_3,f_3.^2.*g_1.^2,f_3.^2.*g_1.*g_2,f_3.^2.*g_1.*g_3,f_3.^2.*g_2.^2,f_3.^2.*g_2.*g_3,f_3.^2.*g_3.^2,f_3.*g_1.^3,f_3.*g_1.^2.*g_2,f_3.*g_1.^2.*g_3,f_3.*g_1.*g_2.^2,f_3.*g_1.*g_2.*g_3,f_3.*g_1.*g_3.^2,f_3.*g_2.^3,f_3.*g_2.^2.*g_3,f_3.*g_2.*g_3.^2,f_3.*g_3.^3,g_1.^4,g_1.^3.*g_2,g_1.^3.*g_3,g_1.^2.*g_2.^2,g_1.^2.*g_2.*g_3,g_1.^2.*g_3.^2,g_1.*g_2.^3,g_1.*g_2.^2.*g_3,g_1.*g_2.*g_3.^2,g_1.*g_3.^3,g_2.^4,g_2.^3.*g_3,g_2.^2.*g_3.^2,g_2.*g_3.^3,g_3.^4];
    combo_matrix = [linear_matrix,quadratic_matrix,cubic_matrix,quartic_matrix];
    
    if eq(i,1);
        scheme3_prp = weight_vector*combo_matrix';
        scheme3_prp = reshape(scheme3_prp,[400 59 25]);
        mean_scheme3_prp = squeeze(mean(mean(scheme3_prp,1),2));
    elseif eq(i,2);
        scheme3_prn = weight_vector*combo_matrix';
        scheme3_prn = reshape(scheme3_prn,[400 59 25]);
        mean_scheme3_prn = squeeze(mean(mean(scheme3_prn,1),2));
    elseif eq(i,3);
        scheme3_plp = weight_vector*combo_matrix';
        scheme3_plp = reshape(scheme3_plp,[400 59 25]);
        mean_scheme3_plp = squeeze(mean(mean(scheme3_plp,1),2));
    elseif eq(i,4);
        scheme3_pln = weight_vector*combo_matrix';
        scheme3_pln = reshape(scheme3_pln,[400 59 25]);
        mean_scheme3_pln = squeeze(mean(mean(scheme3_pln,1),2));
    elseif eq(i,5);
        scheme3_crp = weight_vector*combo_matrix';
        scheme3_crp = reshape(scheme3_crp,[400 59 25]);
        mean_scheme3_crp = squeeze(mean(mean(scheme3_crp,1),2));
    elseif eq(i,6);
        scheme3_crn = weight_vector*combo_matrix';
        scheme3_crn = reshape(scheme3_crn,[400 59 25]);
        mean_scheme3_crn = squeeze(mean(mean(scheme3_crn,1),2));
    elseif eq(i,7);
        scheme3_clp = weight_vector*combo_matrix';
        scheme3_clp = reshape(scheme3_clp,[400 59 25]);
        mean_scheme3_clp = squeeze(mean(mean(scheme3_clp,1),2));
    elseif eq(i,8);
        scheme3_cln = weight_vector*combo_matrix';
        scheme3_cln = reshape(scheme3_cln,[400 59 25]);
        mean_scheme3_cln = squeeze(mean(mean(scheme3_cln,1),2));
    elseif eq(i,9);
        scheme3_drp = weight_vector*combo_matrix';
        scheme3_drp = reshape(scheme3_drp,[400 59 25]);
        mean_scheme3_drp = squeeze(mean(mean(scheme3_drp,1),2));
    elseif eq(i,10);
        scheme3_drn = weight_vector*combo_matrix';
        scheme3_drn = reshape(scheme3_drn,[400 59 25]);
        mean_scheme3_drn = squeeze(mean(mean(scheme3_drn,1),2));
    elseif eq(i,11);
        scheme3_dlp = weight_vector*combo_matrix';
        scheme3_dlp = reshape(scheme3_dlp,[400 59 25]);
        mean_scheme3_dlp = squeeze(mean(mean(scheme3_dlp,1),2));
    elseif eq(i,12);
        scheme3_dln = weight_vector*combo_matrix';
        scheme3_dln = reshape(scheme3_dln,[400 59 25]);
        mean_scheme3_dln = squeeze(mean(mean(scheme3_dln,1),2));
    end;
end;

%% Add nonlocal results to the running plots.  (adds some results from Figs. 4f,g)

figure(1),
hold on;
bar(10,(mean(mean_scheme3_prp)-mean(mean_scheme3_plp))/mean(mean_scheme3_prp-mean_scheme3_plp),'g')
bar(20,(mean(mean_scheme3_prn)-mean(mean_scheme3_pln))/mean(mean_scheme3_prp-mean_scheme3_plp),'g')
errorbar(10,[mean(mean_scheme3_prp)-mean(mean_scheme3_plp)]/mean(mean_scheme3_prp-mean_scheme3_plp),[std(mean_scheme3_prp-mean_scheme3_plp)]/(sqrt(num_glider_reps-1)*mean(mean_scheme3_prp-mean_scheme3_plp)),'k','LineWidth',3)
errorbar(20,[mean(mean_scheme3_prn)-mean(mean_scheme3_pln)]/mean(mean_scheme3_prp-mean_scheme3_plp),[std(mean_scheme3_prn-mean_scheme3_pln)]/(sqrt(num_glider_reps-1)*mean(mean_scheme3_prp-mean_scheme3_plp)),'k','LineWidth',3)

figure(2),
bar(10,(mean(mean_scheme3_drp)-mean(mean_scheme3_dlp))/mean(mean_scheme3_prp-mean_scheme3_plp),'g')
bar(20,(mean(mean_scheme3_drn)-mean(mean_scheme3_dln))/mean(mean_scheme3_prp-mean_scheme3_plp),'g')
bar(30,(mean(mean_scheme3_crp)-mean(mean_scheme3_clp))/mean(mean_scheme3_prp-mean_scheme3_plp),'g')
bar(40,(mean(mean_scheme3_crn)-mean(mean_scheme3_cln))/mean(mean_scheme3_prp-mean_scheme3_plp),'g')
errorbar([10],[mean(mean_scheme3_drp)-mean(mean_scheme3_dlp)]/mean(mean_scheme3_prp-mean_scheme3_plp),[std(mean_scheme3_drp-mean_scheme3_dlp)]/(sqrt(num_glider_reps-1)*mean(mean_scheme3_prp-mean_scheme3_plp)),'k','LineWidth',3)
errorbar([20],[mean(mean_scheme3_drn)-mean(mean_scheme3_dln)]/mean(mean_scheme3_prp-mean_scheme3_plp),[std(mean_scheme3_drn-mean_scheme3_dln)]/(sqrt(num_glider_reps-1)*mean(mean_scheme3_prp-mean_scheme3_plp)),'k','LineWidth',3)
errorbar([30],[mean(mean_scheme3_crp)-mean(mean_scheme3_clp)]/mean(mean_scheme3_prp-mean_scheme3_plp),[std(mean_scheme3_crp-mean_scheme3_clp)]/(sqrt(num_glider_reps-1)*mean(mean_scheme3_prp-mean_scheme3_plp)),'k','LineWidth',3)
errorbar([40],[mean(mean_scheme3_crn)-mean(mean_scheme3_cln)]/mean(mean_scheme3_prp-mean_scheme3_plp),[std(mean_scheme3_crn-mean_scheme3_cln)]/(sqrt(num_glider_reps-1)*mean(mean_scheme3_prp-mean_scheme3_plp)),'k','LineWidth',3)

%% Calculate the elements of the four_quadrant response.

p_lp_prp = lp_prp.*gt(lp_prp,0);
p_lp_prn = lp_prn.*gt(lp_prn,0);
p_lp_plp = lp_plp.*gt(lp_plp,0);
p_lp_pln = lp_pln.*gt(lp_pln,0);
p_lp_crp = lp_crp.*gt(lp_crp,0);
p_lp_crn = lp_crn.*gt(lp_crn,0);
p_lp_clp = lp_clp.*gt(lp_clp,0);
p_lp_cln = lp_cln.*gt(lp_cln,0);
p_lp_drp = lp_drp.*gt(lp_drp,0);
p_lp_drn = lp_drn.*gt(lp_drn,0);
p_lp_dlp = lp_dlp.*gt(lp_dlp,0);
p_lp_dln = lp_dln.*gt(lp_dln,0);

m_lp_prp = lp_prp.*lt(lp_prp,0);
m_lp_prn = lp_prn.*lt(lp_prn,0);
m_lp_plp = lp_plp.*lt(lp_plp,0);
m_lp_pln = lp_pln.*lt(lp_pln,0);
m_lp_crp = lp_crp.*lt(lp_crp,0);
m_lp_crn = lp_crn.*lt(lp_crn,0);
m_lp_clp = lp_clp.*lt(lp_clp,0);
m_lp_cln = lp_cln.*lt(lp_cln,0);
m_lp_drp = lp_drp.*lt(lp_drp,0);
m_lp_drn = lp_drn.*lt(lp_drn,0);
m_lp_dlp = lp_dlp.*lt(lp_dlp,0);
m_lp_dln = lp_dln.*lt(lp_dln,0);

p_hp_prp = hp_prp.*gt(hp_prp,0);
p_hp_prn = hp_prn.*gt(hp_prn,0);
p_hp_plp = hp_plp.*gt(hp_plp,0);
p_hp_pln = hp_pln.*gt(hp_pln,0);
p_hp_crp = hp_crp.*gt(hp_crp,0);
p_hp_crn = hp_crn.*gt(hp_crn,0);
p_hp_clp = hp_clp.*gt(hp_clp,0);
p_hp_cln = hp_cln.*gt(hp_cln,0);
p_hp_drp = hp_drp.*gt(hp_drp,0);
p_hp_drn = hp_drn.*gt(hp_drn,0);
p_hp_dlp = hp_dlp.*gt(hp_dlp,0);
p_hp_dln = hp_dln.*gt(hp_dln,0);

m_hp_prp = hp_prp.*lt(hp_prp,0);
m_hp_prn = hp_prn.*lt(hp_prn,0);
m_hp_plp = hp_plp.*lt(hp_plp,0);
m_hp_pln = hp_pln.*lt(hp_pln,0);
m_hp_crp = hp_crp.*lt(hp_crp,0);
m_hp_crn = hp_crn.*lt(hp_crn,0);
m_hp_clp = hp_clp.*lt(hp_clp,0);
m_hp_cln = hp_cln.*lt(hp_cln,0);
m_hp_drp = hp_drp.*lt(hp_drp,0);
m_hp_drn = hp_drn.*lt(hp_drn,0);
m_hp_dlp = hp_dlp.*lt(hp_dlp,0);
m_hp_dln = hp_dln.*lt(hp_dln,0);

% pp quadrant
pp_prp = p_lp_prp(:,1:(end-1),:).*p_hp_prp(:,2:end,:) - p_hp_prp(:,1:(end-1),:).*p_lp_prp(:,2:end,:);
pp_prn = p_lp_prn(:,1:(end-1),:).*p_hp_prn(:,2:end,:) - p_hp_prn(:,1:(end-1),:).*p_lp_prn(:,2:end,:);
pp_plp = p_lp_plp(:,1:(end-1),:).*p_hp_plp(:,2:end,:) - p_hp_plp(:,1:(end-1),:).*p_lp_plp(:,2:end,:);
pp_pln = p_lp_pln(:,1:(end-1),:).*p_hp_pln(:,2:end,:) - p_hp_pln(:,1:(end-1),:).*p_lp_pln(:,2:end,:);
pp_crp = p_lp_crp(:,1:(end-1),:).*p_hp_crp(:,2:end,:) - p_hp_crp(:,1:(end-1),:).*p_lp_crp(:,2:end,:);
pp_crn = p_lp_crn(:,1:(end-1),:).*p_hp_crn(:,2:end,:) - p_hp_crn(:,1:(end-1),:).*p_lp_crn(:,2:end,:);
pp_clp = p_lp_clp(:,1:(end-1),:).*p_hp_clp(:,2:end,:) - p_hp_clp(:,1:(end-1),:).*p_lp_clp(:,2:end,:);
pp_cln = p_lp_cln(:,1:(end-1),:).*p_hp_cln(:,2:end,:) - p_hp_cln(:,1:(end-1),:).*p_lp_cln(:,2:end,:);
pp_drp = p_lp_drp(:,1:(end-1),:).*p_hp_drp(:,2:end,:) - p_hp_drp(:,1:(end-1),:).*p_lp_drp(:,2:end,:);
pp_drn = p_lp_drn(:,1:(end-1),:).*p_hp_drn(:,2:end,:) - p_hp_drn(:,1:(end-1),:).*p_lp_drn(:,2:end,:);
pp_dlp = p_lp_dlp(:,1:(end-1),:).*p_hp_dlp(:,2:end,:) - p_hp_dlp(:,1:(end-1),:).*p_lp_dlp(:,2:end,:);
pp_dln = p_lp_dln(:,1:(end-1),:).*p_hp_dln(:,2:end,:) - p_hp_dln(:,1:(end-1),:).*p_lp_dln(:,2:end,:);

pp_prp = pp_prp((1+1/dt_sampling):end,:,:);
pp_prn = pp_prn((1+1/dt_sampling):end,:,:);
pp_plp = pp_plp((1+1/dt_sampling):end,:,:);
pp_pln = pp_pln((1+1/dt_sampling):end,:,:);
pp_crp = pp_crp((1+1/dt_sampling):end,:,:);
pp_crn = pp_crn((1+1/dt_sampling):end,:,:);
pp_clp = pp_clp((1+1/dt_sampling):end,:,:);
pp_cln = pp_cln((1+1/dt_sampling):end,:,:);
pp_drp = pp_drp((1+1/dt_sampling):end,:,:);
pp_drn = pp_drn((1+1/dt_sampling):end,:,:);
pp_dlp = pp_dlp((1+1/dt_sampling):end,:,:);
pp_dln = pp_dln((1+1/dt_sampling):end,:,:);

% pm quadrant
pm_prp = p_lp_prp(:,1:(end-1),:).*m_hp_prp(:,2:end,:) - m_hp_prp(:,1:(end-1),:).*p_lp_prp(:,2:end,:);
pm_prn = p_lp_prn(:,1:(end-1),:).*m_hp_prn(:,2:end,:) - m_hp_prn(:,1:(end-1),:).*p_lp_prn(:,2:end,:);
pm_plp = p_lp_plp(:,1:(end-1),:).*m_hp_plp(:,2:end,:) - m_hp_plp(:,1:(end-1),:).*p_lp_plp(:,2:end,:);
pm_pln = p_lp_pln(:,1:(end-1),:).*m_hp_pln(:,2:end,:) - m_hp_pln(:,1:(end-1),:).*p_lp_pln(:,2:end,:);
pm_crp = p_lp_crp(:,1:(end-1),:).*m_hp_crp(:,2:end,:) - m_hp_crp(:,1:(end-1),:).*p_lp_crp(:,2:end,:);
pm_crn = p_lp_crn(:,1:(end-1),:).*m_hp_crn(:,2:end,:) - m_hp_crn(:,1:(end-1),:).*p_lp_crn(:,2:end,:);
pm_clp = p_lp_clp(:,1:(end-1),:).*m_hp_clp(:,2:end,:) - m_hp_clp(:,1:(end-1),:).*p_lp_clp(:,2:end,:);
pm_cln = p_lp_cln(:,1:(end-1),:).*m_hp_cln(:,2:end,:) - m_hp_cln(:,1:(end-1),:).*p_lp_cln(:,2:end,:);
pm_drp = p_lp_drp(:,1:(end-1),:).*m_hp_drp(:,2:end,:) - m_hp_drp(:,1:(end-1),:).*p_lp_drp(:,2:end,:);
pm_drn = p_lp_drn(:,1:(end-1),:).*m_hp_drn(:,2:end,:) - m_hp_drn(:,1:(end-1),:).*p_lp_drn(:,2:end,:);
pm_dlp = p_lp_dlp(:,1:(end-1),:).*m_hp_dlp(:,2:end,:) - m_hp_dlp(:,1:(end-1),:).*p_lp_dlp(:,2:end,:);
pm_dln = p_lp_dln(:,1:(end-1),:).*m_hp_dln(:,2:end,:) - m_hp_dln(:,1:(end-1),:).*p_lp_dln(:,2:end,:);

pm_prp = pm_prp((1+1/dt_sampling):end,:,:);
pm_prn = pm_prn((1+1/dt_sampling):end,:,:);
pm_plp = pm_plp((1+1/dt_sampling):end,:,:);
pm_pln = pm_pln((1+1/dt_sampling):end,:,:);
pm_crp = pm_crp((1+1/dt_sampling):end,:,:);
pm_crn = pm_crn((1+1/dt_sampling):end,:,:);
pm_clp = pm_clp((1+1/dt_sampling):end,:,:);
pm_cln = pm_cln((1+1/dt_sampling):end,:,:);
pm_drp = pm_drp((1+1/dt_sampling):end,:,:);
pm_drn = pm_drn((1+1/dt_sampling):end,:,:);
pm_dlp = pm_dlp((1+1/dt_sampling):end,:,:);
pm_dln = pm_dln((1+1/dt_sampling):end,:,:);

% mp quadrant
mp_prp = m_lp_prp(:,1:(end-1),:).*p_hp_prp(:,2:end,:) - p_hp_prp(:,1:(end-1),:).*m_lp_prp(:,2:end,:);
mp_prn = m_lp_prn(:,1:(end-1),:).*p_hp_prn(:,2:end,:) - p_hp_prn(:,1:(end-1),:).*m_lp_prn(:,2:end,:);
mp_plp = m_lp_plp(:,1:(end-1),:).*p_hp_plp(:,2:end,:) - p_hp_plp(:,1:(end-1),:).*m_lp_plp(:,2:end,:);
mp_pln = m_lp_pln(:,1:(end-1),:).*p_hp_pln(:,2:end,:) - p_hp_pln(:,1:(end-1),:).*m_lp_pln(:,2:end,:);
mp_crp = m_lp_crp(:,1:(end-1),:).*p_hp_crp(:,2:end,:) - p_hp_crp(:,1:(end-1),:).*m_lp_crp(:,2:end,:);
mp_crn = m_lp_crn(:,1:(end-1),:).*p_hp_crn(:,2:end,:) - p_hp_crn(:,1:(end-1),:).*m_lp_crn(:,2:end,:);
mp_clp = m_lp_clp(:,1:(end-1),:).*p_hp_clp(:,2:end,:) - p_hp_clp(:,1:(end-1),:).*m_lp_clp(:,2:end,:);
mp_cln = m_lp_cln(:,1:(end-1),:).*p_hp_cln(:,2:end,:) - p_hp_cln(:,1:(end-1),:).*m_lp_cln(:,2:end,:);
mp_drp = m_lp_drp(:,1:(end-1),:).*p_hp_drp(:,2:end,:) - p_hp_drp(:,1:(end-1),:).*m_lp_drp(:,2:end,:);
mp_drn = m_lp_drn(:,1:(end-1),:).*p_hp_drn(:,2:end,:) - p_hp_drn(:,1:(end-1),:).*m_lp_drn(:,2:end,:);
mp_dlp = m_lp_dlp(:,1:(end-1),:).*p_hp_dlp(:,2:end,:) - p_hp_dlp(:,1:(end-1),:).*m_lp_dlp(:,2:end,:);
mp_dln = m_lp_dln(:,1:(end-1),:).*p_hp_dln(:,2:end,:) - p_hp_dln(:,1:(end-1),:).*m_lp_dln(:,2:end,:);

mp_prp = mp_prp((1+1/dt_sampling):end,:,:);
mp_prn = mp_prn((1+1/dt_sampling):end,:,:);
mp_plp = mp_plp((1+1/dt_sampling):end,:,:);
mp_pln = mp_pln((1+1/dt_sampling):end,:,:);
mp_crp = mp_crp((1+1/dt_sampling):end,:,:);
mp_crn = mp_crn((1+1/dt_sampling):end,:,:);
mp_clp = mp_clp((1+1/dt_sampling):end,:,:);
mp_cln = mp_cln((1+1/dt_sampling):end,:,:);
mp_drp = mp_drp((1+1/dt_sampling):end,:,:);
mp_drn = mp_drn((1+1/dt_sampling):end,:,:);
mp_dlp = mp_dlp((1+1/dt_sampling):end,:,:);
mp_dln = mp_dln((1+1/dt_sampling):end,:,:);

% mm quadrant
mm_prp = m_lp_prp(:,1:(end-1),:).*m_hp_prp(:,2:end,:) - m_hp_prp(:,1:(end-1),:).*m_lp_prp(:,2:end,:);
mm_prn = m_lp_prn(:,1:(end-1),:).*m_hp_prn(:,2:end,:) - m_hp_prn(:,1:(end-1),:).*m_lp_prn(:,2:end,:);
mm_plp = m_lp_plp(:,1:(end-1),:).*m_hp_plp(:,2:end,:) - m_hp_plp(:,1:(end-1),:).*m_lp_plp(:,2:end,:);
mm_pln = m_lp_pln(:,1:(end-1),:).*m_hp_pln(:,2:end,:) - m_hp_pln(:,1:(end-1),:).*m_lp_pln(:,2:end,:);
mm_crp = m_lp_crp(:,1:(end-1),:).*m_hp_crp(:,2:end,:) - m_hp_crp(:,1:(end-1),:).*m_lp_crp(:,2:end,:);
mm_crn = m_lp_crn(:,1:(end-1),:).*m_hp_crn(:,2:end,:) - m_hp_crn(:,1:(end-1),:).*m_lp_crn(:,2:end,:);
mm_clp = m_lp_clp(:,1:(end-1),:).*m_hp_clp(:,2:end,:) - m_hp_clp(:,1:(end-1),:).*m_lp_clp(:,2:end,:);
mm_cln = m_lp_cln(:,1:(end-1),:).*m_hp_cln(:,2:end,:) - m_hp_cln(:,1:(end-1),:).*m_lp_cln(:,2:end,:);
mm_drp = m_lp_drp(:,1:(end-1),:).*m_hp_drp(:,2:end,:) - m_hp_drp(:,1:(end-1),:).*m_lp_drp(:,2:end,:);
mm_drn = m_lp_drn(:,1:(end-1),:).*m_hp_drn(:,2:end,:) - m_hp_drn(:,1:(end-1),:).*m_lp_drn(:,2:end,:);
mm_dlp = m_lp_dlp(:,1:(end-1),:).*m_hp_dlp(:,2:end,:) - m_hp_dlp(:,1:(end-1),:).*m_lp_dlp(:,2:end,:);
mm_dln = m_lp_dln(:,1:(end-1),:).*m_hp_dln(:,2:end,:) - m_hp_dln(:,1:(end-1),:).*m_lp_dln(:,2:end,:);

mm_prp = mm_prp((1+1/dt_sampling):end,:,:);
mm_prn = mm_prn((1+1/dt_sampling):end,:,:);
mm_plp = mm_plp((1+1/dt_sampling):end,:,:);
mm_pln = mm_pln((1+1/dt_sampling):end,:,:);
mm_crp = mm_crp((1+1/dt_sampling):end,:,:);
mm_crn = mm_crn((1+1/dt_sampling):end,:,:);
mm_clp = mm_clp((1+1/dt_sampling):end,:,:);
mm_cln = mm_cln((1+1/dt_sampling):end,:,:);
mm_drp = mm_drp((1+1/dt_sampling):end,:,:);
mm_drn = mm_drn((1+1/dt_sampling):end,:,:);
mm_dlp = mm_dlp((1+1/dt_sampling):end,:,:);
mm_dln = mm_dln((1+1/dt_sampling):end,:,:);

%% Consider four-quadrant models with optimal weights.

weight_vector = FQ_weightings';

fq_prp = weight_vector(1)*pp_prp + weight_vector(2)*pm_prp + weight_vector(3)*mp_prp + weight_vector(4)*mm_prp;
fq_prn = weight_vector(1)*pp_prn + weight_vector(2)*pm_prn + weight_vector(3)*mp_prn + weight_vector(4)*mm_prn;
fq_plp = weight_vector(1)*pp_plp + weight_vector(2)*pm_plp + weight_vector(3)*mp_plp + weight_vector(4)*mm_plp;
fq_pln = weight_vector(1)*pp_pln + weight_vector(2)*pm_pln + weight_vector(3)*mp_pln + weight_vector(4)*mm_pln;
fq_crp = weight_vector(1)*pp_crp + weight_vector(2)*pm_crp + weight_vector(3)*mp_crp + weight_vector(4)*mm_crp;
fq_crn = weight_vector(1)*pp_crn + weight_vector(2)*pm_crn + weight_vector(3)*mp_crn + weight_vector(4)*mm_crn;
fq_clp = weight_vector(1)*pp_clp + weight_vector(2)*pm_clp + weight_vector(3)*mp_clp + weight_vector(4)*mm_clp;
fq_cln = weight_vector(1)*pp_cln + weight_vector(2)*pm_cln + weight_vector(3)*mp_cln + weight_vector(4)*mm_cln;
fq_drp = weight_vector(1)*pp_drp + weight_vector(2)*pm_drp + weight_vector(3)*mp_drp + weight_vector(4)*mm_drp;
fq_drn = weight_vector(1)*pp_drn + weight_vector(2)*pm_drn + weight_vector(3)*mp_drn + weight_vector(4)*mm_drn;
fq_dlp = weight_vector(1)*pp_dlp + weight_vector(2)*pm_dlp + weight_vector(3)*mp_dlp + weight_vector(4)*mm_dlp;
fq_dln = weight_vector(1)*pp_dln + weight_vector(2)*pm_dln + weight_vector(3)*mp_dln + weight_vector(4)*mm_dln;

% Calculate the net four quadrant response.
mean_fq_prp = squeeze(mean(mean(fq_prp,1),2));
mean_fq_prn = squeeze(mean(mean(fq_prn,1),2));
mean_fq_plp = squeeze(mean(mean(fq_plp,1),2));
mean_fq_pln = squeeze(mean(mean(fq_pln,1),2));
mean_fq_crp = squeeze(mean(mean(fq_crp,1),2));
mean_fq_crn = squeeze(mean(mean(fq_crn,1),2));
mean_fq_clp = squeeze(mean(mean(fq_clp,1),2));
mean_fq_cln = squeeze(mean(mean(fq_cln,1),2));
mean_fq_drp = squeeze(mean(mean(fq_drp,1),2));
mean_fq_drn = squeeze(mean(mean(fq_drn,1),2));
mean_fq_dlp = squeeze(mean(mean(fq_dlp,1),2));
mean_fq_dln = squeeze(mean(mean(fq_dln,1),2));

%% Add four-quadrant results to the running plots.  (adds results from Figs. 3d)

figure(1),
hold on;
bar( 7,(mean(mean_fq_prp)-mean(mean_fq_plp))/mean(mean_fq_prp-mean_fq_plp),'b')
bar(17,(mean(mean_fq_prn)-mean(mean_fq_pln))/mean(mean_fq_prp-mean_fq_plp),'b')
errorbar( 7,[mean(mean_fq_prp)-mean(mean_fq_plp)]/mean(mean_fq_prp-mean_fq_plp),[std(mean_fq_prp-mean_fq_plp)]/(sqrt(num_glider_reps-1)*mean(mean_fq_prp-mean_fq_plp)),'k','LineWidth',3)
errorbar(17,[mean(mean_fq_prn)-mean(mean_fq_pln)]/mean(mean_fq_prp-mean_fq_plp),[std(mean_fq_prn-mean_fq_pln)]/(sqrt(num_glider_reps-1)*mean(mean_fq_prp-mean_fq_plp)),'k','LineWidth',3)

figure(2),
bar( 7,(mean(mean_fq_drp)-mean(mean_fq_dlp))/mean(mean_fq_prp-mean_fq_plp),'b')
bar(17,(mean(mean_fq_drn)-mean(mean_fq_dln))/mean(mean_fq_prp-mean_fq_plp),'b')
bar(27,(mean(mean_fq_crp)-mean(mean_fq_clp))/mean(mean_fq_prp-mean_fq_plp),'b')
bar(37,(mean(mean_fq_crn)-mean(mean_fq_cln))/mean(mean_fq_prp-mean_fq_plp),'b')
errorbar([ 7],[mean(mean_fq_drp)-mean(mean_fq_dlp)]/mean(mean_fq_prp-mean_fq_plp),[std(mean_fq_drp-mean_fq_dlp)]/(sqrt(num_glider_reps-1)*mean(mean_fq_prp-mean_fq_plp)),'k','LineWidth',3)
errorbar([17],[mean(mean_fq_drn)-mean(mean_fq_dln)]/mean(mean_fq_prp-mean_fq_plp),[std(mean_fq_drn-mean_fq_dln)]/(sqrt(num_glider_reps-1)*mean(mean_fq_prp-mean_fq_plp)),'k','LineWidth',3)
errorbar([27],[mean(mean_fq_crp)-mean(mean_fq_clp)]/mean(mean_fq_prp-mean_fq_plp),[std(mean_fq_crp-mean_fq_clp)]/(sqrt(num_glider_reps-1)*mean(mean_fq_prp-mean_fq_plp)),'k','LineWidth',3)
errorbar([37],[mean(mean_fq_crn)-mean(mean_fq_cln)]/mean(mean_fq_prp-mean_fq_plp),[std(mean_fq_crn-mean_fq_cln)]/(sqrt(num_glider_reps-1)*mean(mean_fq_prp-mean_fq_plp)),'k','LineWidth',3)

%% Fit the four quadrant model to the behavioral data with ordinary regression.

y = data_mean';

X = zeros(6,4);
X(1,1) = mean(pp_prp(:)-pp_plp(:));
X(2,1) = mean(pp_prn(:)-pp_pln(:));
X(3,1) = mean(pp_crp(:)-pp_clp(:));
X(4,1) = mean(pp_crn(:)-pp_cln(:));
X(5,1) = mean(pp_drp(:)-pp_dlp(:));
X(6,1) = mean(pp_drn(:)-pp_dln(:));
X(1,2) = mean(pm_prp(:)-pm_plp(:));
X(2,2) = mean(pm_prn(:)-pm_pln(:));
X(3,2) = mean(pm_crp(:)-pm_clp(:));
X(4,2) = mean(pm_crn(:)-pm_cln(:));
X(5,2) = mean(pm_drp(:)-pm_dlp(:));
X(6,2) = mean(pm_drn(:)-pm_dln(:));
X(1,3) = mean(mp_prp(:)-mp_plp(:));
X(2,3) = mean(mp_prn(:)-mp_pln(:));
X(3,3) = mean(mp_crp(:)-mp_clp(:));
X(4,3) = mean(mp_crn(:)-mp_cln(:));
X(5,3) = mean(mp_drp(:)-mp_dlp(:));
X(6,3) = mean(mp_drn(:)-mp_dln(:));
X(1,4) = mean(mm_prp(:)-mm_plp(:));
X(2,4) = mean(mm_prn(:)-mm_pln(:));
X(3,4) = mean(mm_crp(:)-mm_clp(:));
X(4,4) = mean(mm_crn(:)-mm_cln(:));
X(5,4) = mean(mm_drp(:)-mm_dlp(:));
X(6,4) = mean(mm_drn(:)-mm_dln(:));

fitted_FQ_weightings = pinv(X'*X)*X'*y;

%% Consider four-quadrant models with behaviorally tuned weights.

weight_vector = fitted_FQ_weightings;

fq_prp = weight_vector(1)*pp_prp + weight_vector(2)*pm_prp + weight_vector(3)*mp_prp + weight_vector(4)*mm_prp;
fq_prn = weight_vector(1)*pp_prn + weight_vector(2)*pm_prn + weight_vector(3)*mp_prn + weight_vector(4)*mm_prn;
fq_plp = weight_vector(1)*pp_plp + weight_vector(2)*pm_plp + weight_vector(3)*mp_plp + weight_vector(4)*mm_plp;
fq_pln = weight_vector(1)*pp_pln + weight_vector(2)*pm_pln + weight_vector(3)*mp_pln + weight_vector(4)*mm_pln;
fq_crp = weight_vector(1)*pp_crp + weight_vector(2)*pm_crp + weight_vector(3)*mp_crp + weight_vector(4)*mm_crp;
fq_crn = weight_vector(1)*pp_crn + weight_vector(2)*pm_crn + weight_vector(3)*mp_crn + weight_vector(4)*mm_crn;
fq_clp = weight_vector(1)*pp_clp + weight_vector(2)*pm_clp + weight_vector(3)*mp_clp + weight_vector(4)*mm_clp;
fq_cln = weight_vector(1)*pp_cln + weight_vector(2)*pm_cln + weight_vector(3)*mp_cln + weight_vector(4)*mm_cln;
fq_drp = weight_vector(1)*pp_drp + weight_vector(2)*pm_drp + weight_vector(3)*mp_drp + weight_vector(4)*mm_drp;
fq_drn = weight_vector(1)*pp_drn + weight_vector(2)*pm_drn + weight_vector(3)*mp_drn + weight_vector(4)*mm_drn;
fq_dlp = weight_vector(1)*pp_dlp + weight_vector(2)*pm_dlp + weight_vector(3)*mp_dlp + weight_vector(4)*mm_dlp;
fq_dln = weight_vector(1)*pp_dln + weight_vector(2)*pm_dln + weight_vector(3)*mp_dln + weight_vector(4)*mm_dln;

% Calculate the net four quadrant response.
mean_fq_prp = squeeze(mean(mean(fq_prp,1),2));
mean_fq_prn = squeeze(mean(mean(fq_prn,1),2));
mean_fq_plp = squeeze(mean(mean(fq_plp,1),2));
mean_fq_pln = squeeze(mean(mean(fq_pln,1),2));
mean_fq_crp = squeeze(mean(mean(fq_crp,1),2));
mean_fq_crn = squeeze(mean(mean(fq_crn,1),2));
mean_fq_clp = squeeze(mean(mean(fq_clp,1),2));
mean_fq_cln = squeeze(mean(mean(fq_cln,1),2));
mean_fq_drp = squeeze(mean(mean(fq_drp,1),2));
mean_fq_drn = squeeze(mean(mean(fq_drn,1),2));
mean_fq_dlp = squeeze(mean(mean(fq_dlp,1),2));
mean_fq_dln = squeeze(mean(mean(fq_dln,1),2));

%% Plot 4-quadrant summary figure (Fig. 3-supp. 2).

figure,
hold on;
bar(1,data_mean(1),'k')
bar(5,data_mean(2),'k')
bar(2,(mean(mean_twoPt_prp)-mean(mean_twoPt_plp))/mean(mean_twoPt_prp-mean_twoPt_plp),'c')
bar(6,(mean(mean_twoPt_prn)-mean(mean_twoPt_pln))/mean(mean_twoPt_prp-mean_twoPt_plp),'c')
bar(3,(mean(mean_fq_prp)-mean(mean_fq_plp))/mean(mean_fq_prp-mean_fq_plp),'g')
bar(7,(mean(mean_fq_prn)-mean(mean_fq_pln))/mean(mean_fq_prp-mean_fq_plp),'g')
errorbar([1 5],[data_mean(1) data_mean(2)],[data_sem(1) data_sem(2)],'ok','LineWidth',3)
hold off;
set(gca,'XTick',[])
set(gca,'YTick',[-1 -0.5 0 0.5 1])
axis([0 8 -1.1 1.1])

figure,
hold on;
bar(1,data_mean(3),'k')
bar(5,data_mean(4),'k')
bar(9,data_mean(5),'k')
bar(13,data_mean(6),'k')
bar(2,(mean(mean_twoPt_drp)-mean(mean_twoPt_dlp))/mean(mean_twoPt_prp-mean_twoPt_plp),'c')
bar(6,(mean(mean_twoPt_drn)-mean(mean_twoPt_dln))/mean(mean_twoPt_prp-mean_twoPt_plp),'c')
bar(10,(mean(mean_twoPt_crp)-mean(mean_twoPt_clp))/mean(mean_twoPt_prp-mean_twoPt_plp),'c')
bar(14,(mean(mean_twoPt_crn)-mean(mean_twoPt_cln))/mean(mean_twoPt_prp-mean_twoPt_plp),'c')
bar(3,(mean(mean_fq_drp)-mean(mean_fq_dlp))/mean(mean_fq_prp-mean_fq_plp),'g')
bar(7,(mean(mean_fq_drn)-mean(mean_fq_dln))/mean(mean_fq_prp-mean_fq_plp),'g')
bar(11,(mean(mean_fq_crp)-mean(mean_fq_clp))/mean(mean_fq_prp-mean_fq_plp),'g')
bar(15,(mean(mean_fq_crn)-mean(mean_fq_cln))/mean(mean_fq_prp-mean_fq_plp),'g')
errorbar([1 5 9 13],[data_mean(3) data_mean(4) data_mean(5) data_mean(6)],[data_sem(3) data_sem(4) data_sem(5) data_sem(6)],'ok','LineWidth',3)
hold off;
set(gca,'XTick',[])
set(gca,'YTick',[-0.2 -0.1 0 0.1 0.2])
axis([0 16 -0.21 0.21])

%% Nonlinearly transform the input streams and compute the filtered signals.

filter_length = round(0.4/dt_sampling); % 400 ms
PR_tau = 0.01/dt_sampling; % 10 ms
ex_filter = exp(-(filter_length:-1:0)/(PR_tau));
ex_filter = ex_filter/sum(ex_filter);
ex_filter = [ex_filter';zeros(filter_length,1)];
tau = 0.020/dt_sampling; % 20 ms
lp_filter = ((filter_length-1):-1:0).*exp(-((filter_length-1):-1:0)/tau);
lp_filter = lp_filter/sum(lp_filter);
lp_filter = [lp_filter';zeros(filter_length,1)];
hp_filter = -diff(lp_filter);
hp_filter(filter_length) = 0;

for n = 1:num_glider_reps;
    resized_prp = imresize(PR_prp(:,:,n),[num_t_glider*dt_glider*200 num_photoreceptors],'nearest');
    resized_prn = imresize(PR_prn(:,:,n),[num_t_glider*dt_glider*200 num_photoreceptors],'nearest');
    resized_plp = imresize(PR_plp(:,:,n),[num_t_glider*dt_glider*200 num_photoreceptors],'nearest');
    resized_pln = imresize(PR_pln(:,:,n),[num_t_glider*dt_glider*200 num_photoreceptors],'nearest');
    resized_crp = imresize(PR_crp(:,:,n),[num_t_glider*dt_glider*200 num_photoreceptors],'nearest');
    resized_crn = imresize(PR_crn(:,:,n),[num_t_glider*dt_glider*200 num_photoreceptors],'nearest');
    resized_clp = imresize(PR_clp(:,:,n),[num_t_glider*dt_glider*200 num_photoreceptors],'nearest');
    resized_cln = imresize(PR_cln(:,:,n),[num_t_glider*dt_glider*200 num_photoreceptors],'nearest');
    resized_drp = imresize(PR_drp(:,:,n),[num_t_glider*dt_glider*200 num_photoreceptors],'nearest');
    resized_drn = imresize(PR_drn(:,:,n),[num_t_glider*dt_glider*200 num_photoreceptors],'nearest');
    resized_dlp = imresize(PR_dlp(:,:,n),[num_t_glider*dt_glider*200 num_photoreceptors],'nearest');
    resized_dln = imresize(PR_dln(:,:,n),[num_t_glider*dt_glider*200 num_photoreceptors],'nearest');
    
    resized_prp = imfilter(resized_prp,ex_filter);
    resized_prn = imfilter(resized_prn,ex_filter);
    resized_plp = imfilter(resized_plp,ex_filter);
    resized_pln = imfilter(resized_pln,ex_filter);
    resized_crp = imfilter(resized_crp,ex_filter);
    resized_crn = imfilter(resized_crn,ex_filter);
    resized_clp = imfilter(resized_clp,ex_filter);
    resized_cln = imfilter(resized_cln,ex_filter);
    resized_drp = imfilter(resized_drp,ex_filter);
    resized_drn = imfilter(resized_drn,ex_filter);
    resized_dlp = imfilter(resized_dlp,ex_filter);
    resized_dln = imfilter(resized_dln,ex_filter);
    
    for j = 1:12;
        tmp3 = zeros(size(resized_prp));
        if eq(j,1);
            [tmp1, tmp2] = sort(resized_prp(:));
        elseif eq(j,2);
            [tmp1, tmp2] = sort(resized_prn(:));
        elseif eq(j,3);
            [tmp1, tmp2] = sort(resized_plp(:));
        elseif eq(j,4);
            [tmp1, tmp2] = sort(resized_pln(:));
        elseif eq(j,5);
            [tmp1, tmp2] = sort(resized_crp(:));
        elseif eq(j,6);
            [tmp1, tmp2] = sort(resized_crn(:));
        elseif eq(j,7);
            [tmp1, tmp2] = sort(resized_clp(:));
        elseif eq(j,8);
            [tmp1, tmp2] = sort(resized_cln(:));
        elseif eq(j,9);
            [tmp1, tmp2] = sort(resized_drp(:));
        elseif eq(j,10);
            [tmp1, tmp2] = sort(resized_drn(:));
        elseif eq(j,11);
            [tmp1, tmp2] = sort(resized_dlp(:));
        elseif eq(j,12);
            [tmp1, tmp2] = sort(resized_dln(:));
        end;
        length_tmp2 = length(tmp2);
        tmp3(tmp2(1)) = 2/length_tmp2-1;
        for i = 2:length(tmp2);
            if eq(tmp1(i),tmp1(i-1));
                tmp3(tmp2(i)) = tmp3(tmp2(i-1));
            else
                tmp3(tmp2(i)) = 2*i/length_tmp2-1;
            end;
        end;
        tmp3 = max(tmp3,2/length_tmp2-1);
        tmp3 = min(tmp3,1-2/length_tmp2);
        if eq(j,1);
            resized_e_prp = tmp3;
            resized_b_prp = 2*gt(tmp3,0)-1;
            resized_g_prp = norminv((1+tmp3)/2);
        elseif eq(j,2);
            resized_e_prn = tmp3;
            resized_b_prn = 2*gt(tmp3,0)-1;
            resized_g_prn = norminv((1+tmp3)/2);
        elseif eq(j,3);
            resized_e_plp = tmp3;
            resized_b_plp = 2*gt(tmp3,0)-1;
            resized_g_plp = norminv((1+tmp3)/2);
        elseif eq(j,4);
            resized_e_pln = tmp3;
            resized_b_pln = 2*gt(tmp3,0)-1;
            resized_g_pln = norminv((1+tmp3)/2);
        elseif eq(j,5);
            resized_e_crp = tmp3;
            resized_b_crp = 2*gt(tmp3,0)-1;
            resized_g_crp = norminv((1+tmp3)/2);
        elseif eq(j,6);
            resized_e_crn = tmp3;
            resized_b_crn = 2*gt(tmp3,0)-1;
            resized_g_crn = norminv((1+tmp3)/2);
        elseif eq(j,7);
            resized_e_clp = tmp3;
            resized_b_clp = 2*gt(tmp3,0)-1;
            resized_g_clp = norminv((1+tmp3)/2);
        elseif eq(j,8);
            resized_e_cln = tmp3;
            resized_b_cln = 2*gt(tmp3,0)-1;
            resized_g_cln = norminv((1+tmp3)/2);
        elseif eq(j,9);
            resized_e_drp = tmp3;
            resized_b_drp = 2*gt(tmp3,0)-1;
            resized_g_drp = norminv((1+tmp3)/2);
        elseif eq(j,10);
            resized_e_drn = tmp3;
            resized_b_drn = 2*gt(tmp3,0)-1;
            resized_g_drn = norminv((1+tmp3)/2);
        elseif eq(j,11);
            resized_e_dlp = tmp3;
            resized_b_dlp = 2*gt(tmp3,0)-1;
            resized_g_dlp = norminv((1+tmp3)/2);
        elseif eq(j,12);
            resized_e_dln = tmp3;
            resized_b_dln = 2*gt(tmp3,0)-1;
            resized_g_dln = norminv((1+tmp3)/2);
        end;
    end;
    clear('tmp1','tmp2','tmp3');
    
    lp_prp_e(:,:,n) = imfilter(resized_e_prp,lp_filter);
    lp_prn_e(:,:,n) = imfilter(resized_e_prn,lp_filter);
    lp_plp_e(:,:,n) = imfilter(resized_e_plp,lp_filter);
    lp_pln_e(:,:,n) = imfilter(resized_e_pln,lp_filter);
    lp_crp_e(:,:,n) = imfilter(resized_e_crp,lp_filter);
    lp_crn_e(:,:,n) = imfilter(resized_e_crn,lp_filter);
    lp_clp_e(:,:,n) = imfilter(resized_e_clp,lp_filter);
    lp_cln_e(:,:,n) = imfilter(resized_e_cln,lp_filter);
    lp_drp_e(:,:,n) = imfilter(resized_e_drp,lp_filter);
    lp_drn_e(:,:,n) = imfilter(resized_e_drn,lp_filter);
    lp_dlp_e(:,:,n) = imfilter(resized_e_dlp,lp_filter);
    lp_dln_e(:,:,n) = imfilter(resized_e_dln,lp_filter);
    
    hp_prp_e(:,:,n) = imfilter(resized_e_prp,hp_filter);
    hp_prn_e(:,:,n) = imfilter(resized_e_prn,hp_filter);
    hp_plp_e(:,:,n) = imfilter(resized_e_plp,hp_filter);
    hp_pln_e(:,:,n) = imfilter(resized_e_pln,hp_filter);
    hp_crp_e(:,:,n) = imfilter(resized_e_crp,hp_filter);
    hp_crn_e(:,:,n) = imfilter(resized_e_crn,hp_filter);
    hp_clp_e(:,:,n) = imfilter(resized_e_clp,hp_filter);
    hp_cln_e(:,:,n) = imfilter(resized_e_cln,hp_filter);
    hp_drp_e(:,:,n) = imfilter(resized_e_drp,hp_filter);
    hp_drn_e(:,:,n) = imfilter(resized_e_drn,hp_filter);
    hp_dlp_e(:,:,n) = imfilter(resized_e_dlp,hp_filter);
    hp_dln_e(:,:,n) = imfilter(resized_e_dln,hp_filter);
    
    lp_prp_b(:,:,n) = imfilter(resized_b_prp,lp_filter);
    lp_prn_b(:,:,n) = imfilter(resized_b_prn,lp_filter);
    lp_plp_b(:,:,n) = imfilter(resized_b_plp,lp_filter);
    lp_pln_b(:,:,n) = imfilter(resized_b_pln,lp_filter);
    lp_crp_b(:,:,n) = imfilter(resized_b_crp,lp_filter);
    lp_crn_b(:,:,n) = imfilter(resized_b_crn,lp_filter);
    lp_clp_b(:,:,n) = imfilter(resized_b_clp,lp_filter);
    lp_cln_b(:,:,n) = imfilter(resized_b_cln,lp_filter);
    lp_drp_b(:,:,n) = imfilter(resized_b_drp,lp_filter);
    lp_drn_b(:,:,n) = imfilter(resized_b_drn,lp_filter);
    lp_dlp_b(:,:,n) = imfilter(resized_b_dlp,lp_filter);
    lp_dln_b(:,:,n) = imfilter(resized_b_dln,lp_filter);
    
    hp_prp_b(:,:,n) = imfilter(resized_b_prp,hp_filter);
    hp_prn_b(:,:,n) = imfilter(resized_b_prn,hp_filter);
    hp_plp_b(:,:,n) = imfilter(resized_b_plp,hp_filter);
    hp_pln_b(:,:,n) = imfilter(resized_b_pln,hp_filter);
    hp_crp_b(:,:,n) = imfilter(resized_b_crp,hp_filter);
    hp_crn_b(:,:,n) = imfilter(resized_b_crn,hp_filter);
    hp_clp_b(:,:,n) = imfilter(resized_b_clp,hp_filter);
    hp_cln_b(:,:,n) = imfilter(resized_b_cln,hp_filter);
    hp_drp_b(:,:,n) = imfilter(resized_b_drp,hp_filter);
    hp_drn_b(:,:,n) = imfilter(resized_b_drn,hp_filter);
    hp_dlp_b(:,:,n) = imfilter(resized_b_dlp,hp_filter);
    hp_dln_b(:,:,n) = imfilter(resized_b_dln,hp_filter);
    
    lp_prp_g(:,:,n) = imfilter(resized_g_prp,lp_filter);
    lp_prn_g(:,:,n) = imfilter(resized_g_prn,lp_filter);
    lp_plp_g(:,:,n) = imfilter(resized_g_plp,lp_filter);
    lp_pln_g(:,:,n) = imfilter(resized_g_pln,lp_filter);
    lp_crp_g(:,:,n) = imfilter(resized_g_crp,lp_filter);
    lp_crn_g(:,:,n) = imfilter(resized_g_crn,lp_filter);
    lp_clp_g(:,:,n) = imfilter(resized_g_clp,lp_filter);
    lp_cln_g(:,:,n) = imfilter(resized_g_cln,lp_filter);
    lp_drp_g(:,:,n) = imfilter(resized_g_drp,lp_filter);
    lp_drn_g(:,:,n) = imfilter(resized_g_drn,lp_filter);
    lp_dlp_g(:,:,n) = imfilter(resized_g_dlp,lp_filter);
    lp_dln_g(:,:,n) = imfilter(resized_g_dln,lp_filter);
    
    hp_prp_g(:,:,n) = imfilter(resized_g_prp,hp_filter);
    hp_prn_g(:,:,n) = imfilter(resized_g_prn,hp_filter);
    hp_plp_g(:,:,n) = imfilter(resized_g_plp,hp_filter);
    hp_pln_g(:,:,n) = imfilter(resized_g_pln,hp_filter);
    hp_crp_g(:,:,n) = imfilter(resized_g_crp,hp_filter);
    hp_crn_g(:,:,n) = imfilter(resized_g_crn,hp_filter);
    hp_clp_g(:,:,n) = imfilter(resized_g_clp,hp_filter);
    hp_cln_g(:,:,n) = imfilter(resized_g_cln,hp_filter);
    hp_drp_g(:,:,n) = imfilter(resized_g_drp,hp_filter);
    hp_drn_g(:,:,n) = imfilter(resized_g_drn,hp_filter);
    hp_dlp_g(:,:,n) = imfilter(resized_g_dlp,hp_filter);
    hp_dln_g(:,:,n) = imfilter(resized_g_dln,hp_filter);
end;
clear('resized*')

%% Compute nonlinear HRCs.

% Equalized
twoPt_prp_e = lp_prp_e(:,1:(end-1),:).*hp_prp_e(:,2:end,:) - hp_prp_e(:,1:(end-1),:).*lp_prp_e(:,2:end,:);
twoPt_prn_e = lp_prn_e(:,1:(end-1),:).*hp_prn_e(:,2:end,:) - hp_prn_e(:,1:(end-1),:).*lp_prn_e(:,2:end,:);
twoPt_plp_e = lp_plp_e(:,1:(end-1),:).*hp_plp_e(:,2:end,:) - hp_plp_e(:,1:(end-1),:).*lp_plp_e(:,2:end,:);
twoPt_pln_e = lp_pln_e(:,1:(end-1),:).*hp_pln_e(:,2:end,:) - hp_pln_e(:,1:(end-1),:).*lp_pln_e(:,2:end,:);
twoPt_crp_e = lp_crp_e(:,1:(end-1),:).*hp_crp_e(:,2:end,:) - hp_crp_e(:,1:(end-1),:).*lp_crp_e(:,2:end,:);
twoPt_crn_e = lp_crn_e(:,1:(end-1),:).*hp_crn_e(:,2:end,:) - hp_crn_e(:,1:(end-1),:).*lp_crn_e(:,2:end,:);
twoPt_clp_e = lp_clp_e(:,1:(end-1),:).*hp_clp_e(:,2:end,:) - hp_clp_e(:,1:(end-1),:).*lp_clp_e(:,2:end,:);
twoPt_cln_e = lp_cln_e(:,1:(end-1),:).*hp_cln_e(:,2:end,:) - hp_cln_e(:,1:(end-1),:).*lp_cln_e(:,2:end,:);
twoPt_drp_e = lp_drp_e(:,1:(end-1),:).*hp_drp_e(:,2:end,:) - hp_drp_e(:,1:(end-1),:).*lp_drp_e(:,2:end,:);
twoPt_drn_e = lp_drn_e(:,1:(end-1),:).*hp_drn_e(:,2:end,:) - hp_drn_e(:,1:(end-1),:).*lp_drn_e(:,2:end,:);
twoPt_dlp_e = lp_dlp_e(:,1:(end-1),:).*hp_dlp_e(:,2:end,:) - hp_dlp_e(:,1:(end-1),:).*lp_dlp_e(:,2:end,:);
twoPt_dln_e = lp_dln_e(:,1:(end-1),:).*hp_dln_e(:,2:end,:) - hp_dln_e(:,1:(end-1),:).*lp_dln_e(:,2:end,:);

twoPt_prp_e = twoPt_prp_e((1+1/dt_sampling):end,:,:);
twoPt_prn_e = twoPt_prn_e((1+1/dt_sampling):end,:,:);
twoPt_plp_e = twoPt_plp_e((1+1/dt_sampling):end,:,:);
twoPt_pln_e = twoPt_pln_e((1+1/dt_sampling):end,:,:);
twoPt_crp_e = twoPt_crp_e((1+1/dt_sampling):end,:,:);
twoPt_crn_e = twoPt_crn_e((1+1/dt_sampling):end,:,:);
twoPt_clp_e = twoPt_clp_e((1+1/dt_sampling):end,:,:);
twoPt_cln_e = twoPt_cln_e((1+1/dt_sampling):end,:,:);
twoPt_drp_e = twoPt_drp_e((1+1/dt_sampling):end,:,:);
twoPt_drn_e = twoPt_drn_e((1+1/dt_sampling):end,:,:);
twoPt_dlp_e = twoPt_dlp_e((1+1/dt_sampling):end,:,:);
twoPt_dln_e = twoPt_dln_e((1+1/dt_sampling):end,:,:);

mean_twoPt_e_prp = squeeze(mean(mean(twoPt_prp_e,1),2));
mean_twoPt_e_prn = squeeze(mean(mean(twoPt_prn_e,1),2));
mean_twoPt_e_plp = squeeze(mean(mean(twoPt_plp_e,1),2));
mean_twoPt_e_pln = squeeze(mean(mean(twoPt_pln_e,1),2));
mean_twoPt_e_crp = squeeze(mean(mean(twoPt_crp_e,1),2));
mean_twoPt_e_crn = squeeze(mean(mean(twoPt_crn_e,1),2));
mean_twoPt_e_clp = squeeze(mean(mean(twoPt_clp_e,1),2));
mean_twoPt_e_cln = squeeze(mean(mean(twoPt_cln_e,1),2));
mean_twoPt_e_drp = squeeze(mean(mean(twoPt_drp_e,1),2));
mean_twoPt_e_drn = squeeze(mean(mean(twoPt_drn_e,1),2));
mean_twoPt_e_dlp = squeeze(mean(mean(twoPt_dlp_e,1),2));
mean_twoPt_e_dln = squeeze(mean(mean(twoPt_dln_e,1),2));

% Binarized
twoPt_prp_b = lp_prp_b(:,1:(end-1),:).*hp_prp_b(:,2:end,:) - hp_prp_b(:,1:(end-1),:).*lp_prp_b(:,2:end,:);
twoPt_prn_b = lp_prn_b(:,1:(end-1),:).*hp_prn_b(:,2:end,:) - hp_prn_b(:,1:(end-1),:).*lp_prn_b(:,2:end,:);
twoPt_plp_b = lp_plp_b(:,1:(end-1),:).*hp_plp_b(:,2:end,:) - hp_plp_b(:,1:(end-1),:).*lp_plp_b(:,2:end,:);
twoPt_pln_b = lp_pln_b(:,1:(end-1),:).*hp_pln_b(:,2:end,:) - hp_pln_b(:,1:(end-1),:).*lp_pln_b(:,2:end,:);
twoPt_crp_b = lp_crp_b(:,1:(end-1),:).*hp_crp_b(:,2:end,:) - hp_crp_b(:,1:(end-1),:).*lp_crp_b(:,2:end,:);
twoPt_crn_b = lp_crn_b(:,1:(end-1),:).*hp_crn_b(:,2:end,:) - hp_crn_b(:,1:(end-1),:).*lp_crn_b(:,2:end,:);
twoPt_clp_b = lp_clp_b(:,1:(end-1),:).*hp_clp_b(:,2:end,:) - hp_clp_b(:,1:(end-1),:).*lp_clp_b(:,2:end,:);
twoPt_cln_b = lp_cln_b(:,1:(end-1),:).*hp_cln_b(:,2:end,:) - hp_cln_b(:,1:(end-1),:).*lp_cln_b(:,2:end,:);
twoPt_drp_b = lp_drp_b(:,1:(end-1),:).*hp_drp_b(:,2:end,:) - hp_drp_b(:,1:(end-1),:).*lp_drp_b(:,2:end,:);
twoPt_drn_b = lp_drn_b(:,1:(end-1),:).*hp_drn_b(:,2:end,:) - hp_drn_b(:,1:(end-1),:).*lp_drn_b(:,2:end,:);
twoPt_dlp_b = lp_dlp_b(:,1:(end-1),:).*hp_dlp_b(:,2:end,:) - hp_dlp_b(:,1:(end-1),:).*lp_dlp_b(:,2:end,:);
twoPt_dln_b = lp_dln_b(:,1:(end-1),:).*hp_dln_b(:,2:end,:) - hp_dln_b(:,1:(end-1),:).*lp_dln_b(:,2:end,:);

twoPt_prp_b = twoPt_prp_b((1+1/dt_sampling):end,:,:);
twoPt_prn_b = twoPt_prn_b((1+1/dt_sampling):end,:,:);
twoPt_plp_b = twoPt_plp_b((1+1/dt_sampling):end,:,:);
twoPt_pln_b = twoPt_pln_b((1+1/dt_sampling):end,:,:);
twoPt_crp_b = twoPt_crp_b((1+1/dt_sampling):end,:,:);
twoPt_crn_b = twoPt_crn_b((1+1/dt_sampling):end,:,:);
twoPt_clp_b = twoPt_clp_b((1+1/dt_sampling):end,:,:);
twoPt_cln_b = twoPt_cln_b((1+1/dt_sampling):end,:,:);
twoPt_drp_b = twoPt_drp_b((1+1/dt_sampling):end,:,:);
twoPt_drn_b = twoPt_drn_b((1+1/dt_sampling):end,:,:);
twoPt_dlp_b = twoPt_dlp_b((1+1/dt_sampling):end,:,:);
twoPt_dln_b = twoPt_dln_b((1+1/dt_sampling):end,:,:);

mean_twoPt_b_prp = squeeze(mean(mean(twoPt_prp_b,1),2));
mean_twoPt_b_prn = squeeze(mean(mean(twoPt_prn_b,1),2));
mean_twoPt_b_plp = squeeze(mean(mean(twoPt_plp_b,1),2));
mean_twoPt_b_pln = squeeze(mean(mean(twoPt_pln_b,1),2));
mean_twoPt_b_crp = squeeze(mean(mean(twoPt_crp_b,1),2));
mean_twoPt_b_crn = squeeze(mean(mean(twoPt_crn_b,1),2));
mean_twoPt_b_clp = squeeze(mean(mean(twoPt_clp_b,1),2));
mean_twoPt_b_cln = squeeze(mean(mean(twoPt_cln_b,1),2));
mean_twoPt_b_drp = squeeze(mean(mean(twoPt_drp_b,1),2));
mean_twoPt_b_drn = squeeze(mean(mean(twoPt_drn_b,1),2));
mean_twoPt_b_dlp = squeeze(mean(mean(twoPt_dlp_b,1),2));
mean_twoPt_b_dln = squeeze(mean(mean(twoPt_dln_b,1),2));

% Gaussianized
twoPt_prp_g = lp_prp_g(:,1:(end-1),:).*hp_prp_g(:,2:end,:) - hp_prp_g(:,1:(end-1),:).*lp_prp_g(:,2:end,:);
twoPt_prn_g = lp_prn_g(:,1:(end-1),:).*hp_prn_g(:,2:end,:) - hp_prn_g(:,1:(end-1),:).*lp_prn_g(:,2:end,:);
twoPt_plp_g = lp_plp_g(:,1:(end-1),:).*hp_plp_g(:,2:end,:) - hp_plp_g(:,1:(end-1),:).*lp_plp_g(:,2:end,:);
twoPt_pln_g = lp_pln_g(:,1:(end-1),:).*hp_pln_g(:,2:end,:) - hp_pln_g(:,1:(end-1),:).*lp_pln_g(:,2:end,:);
twoPt_crp_g = lp_crp_g(:,1:(end-1),:).*hp_crp_g(:,2:end,:) - hp_crp_g(:,1:(end-1),:).*lp_crp_g(:,2:end,:);
twoPt_crn_g = lp_crn_g(:,1:(end-1),:).*hp_crn_g(:,2:end,:) - hp_crn_g(:,1:(end-1),:).*lp_crn_g(:,2:end,:);
twoPt_clp_g = lp_clp_g(:,1:(end-1),:).*hp_clp_g(:,2:end,:) - hp_clp_g(:,1:(end-1),:).*lp_clp_g(:,2:end,:);
twoPt_cln_g = lp_cln_g(:,1:(end-1),:).*hp_cln_g(:,2:end,:) - hp_cln_g(:,1:(end-1),:).*lp_cln_g(:,2:end,:);
twoPt_drp_g = lp_drp_g(:,1:(end-1),:).*hp_drp_g(:,2:end,:) - hp_drp_g(:,1:(end-1),:).*lp_drp_g(:,2:end,:);
twoPt_drn_g = lp_drn_g(:,1:(end-1),:).*hp_drn_g(:,2:end,:) - hp_drn_g(:,1:(end-1),:).*lp_drn_g(:,2:end,:);
twoPt_dlp_g = lp_dlp_g(:,1:(end-1),:).*hp_dlp_g(:,2:end,:) - hp_dlp_g(:,1:(end-1),:).*lp_dlp_g(:,2:end,:);
twoPt_dln_g = lp_dln_g(:,1:(end-1),:).*hp_dln_g(:,2:end,:) - hp_dln_g(:,1:(end-1),:).*lp_dln_g(:,2:end,:);

twoPt_prp_g = twoPt_prp_g((1+1/dt_sampling):end,:,:);
twoPt_prn_g = twoPt_prn_g((1+1/dt_sampling):end,:,:);
twoPt_plp_g = twoPt_plp_g((1+1/dt_sampling):end,:,:);
twoPt_pln_g = twoPt_pln_g((1+1/dt_sampling):end,:,:);
twoPt_crp_g = twoPt_crp_g((1+1/dt_sampling):end,:,:);
twoPt_crn_g = twoPt_crn_g((1+1/dt_sampling):end,:,:);
twoPt_clp_g = twoPt_clp_g((1+1/dt_sampling):end,:,:);
twoPt_cln_g = twoPt_cln_g((1+1/dt_sampling):end,:,:);
twoPt_drp_g = twoPt_drp_g((1+1/dt_sampling):end,:,:);
twoPt_drn_g = twoPt_drn_g((1+1/dt_sampling):end,:,:);
twoPt_dlp_g = twoPt_dlp_g((1+1/dt_sampling):end,:,:);
twoPt_dln_g = twoPt_dln_g((1+1/dt_sampling):end,:,:);

mean_twoPt_g_prp = squeeze(nanmean(nanmean(twoPt_prp_g,1),2));
mean_twoPt_g_prn = squeeze(nanmean(nanmean(twoPt_prn_g,1),2));
mean_twoPt_g_plp = squeeze(nanmean(nanmean(twoPt_plp_g,1),2));
mean_twoPt_g_pln = squeeze(nanmean(nanmean(twoPt_pln_g,1),2));
mean_twoPt_g_crp = squeeze(nanmean(nanmean(twoPt_crp_g,1),2));
mean_twoPt_g_crn = squeeze(nanmean(nanmean(twoPt_crn_g,1),2));
mean_twoPt_g_clp = squeeze(nanmean(nanmean(twoPt_clp_g,1),2));
mean_twoPt_g_cln = squeeze(nanmean(nanmean(twoPt_cln_g,1),2));
mean_twoPt_g_drp = squeeze(nanmean(nanmean(twoPt_drp_g,1),2));
mean_twoPt_g_drn = squeeze(nanmean(nanmean(twoPt_drn_g,1),2));
mean_twoPt_g_dlp = squeeze(nanmean(nanmean(twoPt_dlp_g,1),2));
mean_twoPt_g_dln = squeeze(nanmean(nanmean(twoPt_dln_g,1),2));

%% Add frontend results to the running plots.  (adds some results from Figs. 2f,g)

% Gaussianized
figure(1),
bar( 4,(mean(mean_twoPt_g_prp)-mean(mean_twoPt_g_plp))/mean(mean_twoPt_g_prp-mean_twoPt_g_plp),'r')
bar(14,(mean(mean_twoPt_g_prn)-mean(mean_twoPt_g_pln))/mean(mean_twoPt_g_prp-mean_twoPt_g_plp),'r')
errorbar( 4,[mean(mean_twoPt_g_prp)-mean(mean_twoPt_g_plp)]/mean(mean_twoPt_g_prp-mean_twoPt_g_plp),[std(mean_twoPt_g_prp-mean_twoPt_g_plp)]/(sqrt(num_glider_reps-1)*mean(mean_twoPt_g_prp-mean_twoPt_g_plp)),'k','LineWidth',3)
errorbar(14,[mean(mean_twoPt_g_prn)-mean(mean_twoPt_g_pln)]/mean(mean_twoPt_g_prp-mean_twoPt_g_plp),[std(mean_twoPt_g_prn-mean_twoPt_g_pln)]/(sqrt(num_glider_reps-1)*mean(mean_twoPt_g_prp-mean_twoPt_g_plp)),'k','LineWidth',3)

figure(2),
bar( 4,(mean(mean_twoPt_g_drp)-mean(mean_twoPt_g_dlp))/mean(mean_twoPt_g_prp-mean_twoPt_g_plp),'r')
bar(14,(mean(mean_twoPt_g_drn)-mean(mean_twoPt_g_dln))/mean(mean_twoPt_g_prp-mean_twoPt_g_plp),'r')
bar(24,(mean(mean_twoPt_g_crp)-mean(mean_twoPt_g_clp))/mean(mean_twoPt_g_prp-mean_twoPt_g_plp),'r')
bar(34,(mean(mean_twoPt_g_crn)-mean(mean_twoPt_g_cln))/mean(mean_twoPt_g_prp-mean_twoPt_g_plp),'r')
errorbar([ 4],[mean(mean_twoPt_g_drp)-mean(mean_twoPt_g_dlp)]/mean(mean_twoPt_g_prp-mean_twoPt_g_plp),[std(mean_twoPt_g_drp-mean_twoPt_g_dlp)]/(sqrt(num_glider_reps-1)*mean(mean_twoPt_g_prp-mean_twoPt_g_plp)),'k','LineWidth',3)
errorbar([14],[mean(mean_twoPt_g_drn)-mean(mean_twoPt_g_dln)]/mean(mean_twoPt_g_prp-mean_twoPt_g_plp),[std(mean_twoPt_g_drn-mean_twoPt_g_dln)]/(sqrt(num_glider_reps-1)*mean(mean_twoPt_g_prp-mean_twoPt_g_plp)),'k','LineWidth',3)
errorbar([24],[mean(mean_twoPt_g_crp)-mean(mean_twoPt_g_clp)]/mean(mean_twoPt_g_prp-mean_twoPt_g_plp),[std(mean_twoPt_g_crp-mean_twoPt_g_clp)]/(sqrt(num_glider_reps-1)*mean(mean_twoPt_g_prp-mean_twoPt_g_plp)),'k','LineWidth',3)
errorbar([34],[mean(mean_twoPt_g_crn)-mean(mean_twoPt_g_cln)]/mean(mean_twoPt_g_prp-mean_twoPt_g_plp),[std(mean_twoPt_g_crn-mean_twoPt_g_cln)]/(sqrt(num_glider_reps-1)*mean(mean_twoPt_g_prp-mean_twoPt_g_plp)),'k','LineWidth',3)

% Equalized
figure(1),
bar( 5,(mean(mean_twoPt_e_prp)-mean(mean_twoPt_e_plp))/mean(mean_twoPt_e_prp-mean_twoPt_e_plp),'r')
bar(15,(mean(mean_twoPt_e_prn)-mean(mean_twoPt_e_pln))/mean(mean_twoPt_e_prp-mean_twoPt_e_plp),'r')
errorbar( 5,[mean(mean_twoPt_e_prp)-mean(mean_twoPt_e_plp)]/mean(mean_twoPt_e_prp-mean_twoPt_e_plp),[std(mean_twoPt_e_prp-mean_twoPt_e_plp)]/(sqrt(num_glider_reps-1)*mean(mean_twoPt_e_prp-mean_twoPt_e_plp)),'k','LineWidth',3)
errorbar(15,[mean(mean_twoPt_e_prn)-mean(mean_twoPt_e_pln)]/mean(mean_twoPt_e_prp-mean_twoPt_e_plp),[std(mean_twoPt_e_prn-mean_twoPt_e_pln)]/(sqrt(num_glider_reps-1)*mean(mean_twoPt_e_prp-mean_twoPt_e_plp)),'k','LineWidth',3)

figure(2),
bar( 5,(mean(mean_twoPt_e_drp)-mean(mean_twoPt_e_dlp))/mean(mean_twoPt_e_prp-mean_twoPt_e_plp),'r')
bar(15,(mean(mean_twoPt_e_drn)-mean(mean_twoPt_e_dln))/mean(mean_twoPt_e_prp-mean_twoPt_e_plp),'r')
bar(25,(mean(mean_twoPt_e_crp)-mean(mean_twoPt_e_clp))/mean(mean_twoPt_e_prp-mean_twoPt_e_plp),'r')
bar(35,(mean(mean_twoPt_e_crn)-mean(mean_twoPt_e_cln))/mean(mean_twoPt_e_prp-mean_twoPt_e_plp),'r')
errorbar([ 5],[mean(mean_twoPt_e_drp)-mean(mean_twoPt_e_dlp)]/mean(mean_twoPt_e_prp-mean_twoPt_e_plp),[std(mean_twoPt_e_drp-mean_twoPt_e_dlp)]/(sqrt(num_glider_reps-1)*mean(mean_twoPt_e_prp-mean_twoPt_e_plp)),'k','LineWidth',3)
errorbar([15],[mean(mean_twoPt_e_drn)-mean(mean_twoPt_e_dln)]/mean(mean_twoPt_e_prp-mean_twoPt_e_plp),[std(mean_twoPt_e_drn-mean_twoPt_e_dln)]/(sqrt(num_glider_reps-1)*mean(mean_twoPt_e_prp-mean_twoPt_e_plp)),'k','LineWidth',3)
errorbar([25],[mean(mean_twoPt_e_crp)-mean(mean_twoPt_e_clp)]/mean(mean_twoPt_e_prp-mean_twoPt_e_plp),[std(mean_twoPt_e_crp-mean_twoPt_e_clp)]/(sqrt(num_glider_reps-1)*mean(mean_twoPt_e_prp-mean_twoPt_e_plp)),'k','LineWidth',3)
errorbar([35],[mean(mean_twoPt_e_crn)-mean(mean_twoPt_e_cln)]/mean(mean_twoPt_e_prp-mean_twoPt_e_plp),[std(mean_twoPt_e_crn-mean_twoPt_e_cln)]/(sqrt(num_glider_reps-1)*mean(mean_twoPt_e_prp-mean_twoPt_e_plp)),'k','LineWidth',3)

% Binarized
figure(1),
bar( 6,(mean(mean_twoPt_b_prp)-mean(mean_twoPt_b_plp))/mean(mean_twoPt_b_prp-mean_twoPt_b_plp),'r')
bar(16,(mean(mean_twoPt_b_prn)-mean(mean_twoPt_b_pln))/mean(mean_twoPt_b_prp-mean_twoPt_b_plp),'r')
errorbar( 6,[mean(mean_twoPt_b_prp)-mean(mean_twoPt_b_plp)]/mean(mean_twoPt_b_prp-mean_twoPt_b_plp),[std(mean_twoPt_b_prp-mean_twoPt_b_plp)]/(sqrt(num_glider_reps-1)*mean(mean_twoPt_b_prp-mean_twoPt_b_plp)),'k','LineWidth',3)
errorbar(16,[mean(mean_twoPt_b_prn)-mean(mean_twoPt_b_pln)]/mean(mean_twoPt_b_prp-mean_twoPt_b_plp),[std(mean_twoPt_b_prn-mean_twoPt_b_pln)]/(sqrt(num_glider_reps-1)*mean(mean_twoPt_b_prp-mean_twoPt_b_plp)),'k','LineWidth',3)

figure(2),
bar( 6,(mean(mean_twoPt_b_drp)-mean(mean_twoPt_b_dlp))/mean(mean_twoPt_b_prp-mean_twoPt_b_plp),'r')
bar(16,(mean(mean_twoPt_b_drn)-mean(mean_twoPt_b_dln))/mean(mean_twoPt_b_prp-mean_twoPt_b_plp),'r')
bar(26,(mean(mean_twoPt_b_crp)-mean(mean_twoPt_b_clp))/mean(mean_twoPt_b_prp-mean_twoPt_b_plp),'r')
bar(36,(mean(mean_twoPt_b_crn)-mean(mean_twoPt_b_cln))/mean(mean_twoPt_b_prp-mean_twoPt_b_plp),'r')
errorbar([ 6],[mean(mean_twoPt_b_drp)-mean(mean_twoPt_b_dlp)]/mean(mean_twoPt_b_prp-mean_twoPt_b_plp),[std(mean_twoPt_b_drp-mean_twoPt_b_dlp)]/(sqrt(num_glider_reps-1)*mean(mean_twoPt_b_prp-mean_twoPt_b_plp)),'k','LineWidth',3)
errorbar([16],[mean(mean_twoPt_b_drn)-mean(mean_twoPt_b_dln)]/mean(mean_twoPt_b_prp-mean_twoPt_b_plp),[std(mean_twoPt_b_drn-mean_twoPt_b_dln)]/(sqrt(num_glider_reps-1)*mean(mean_twoPt_b_prp-mean_twoPt_b_plp)),'k','LineWidth',3)
errorbar([26],[mean(mean_twoPt_b_crp)-mean(mean_twoPt_b_clp)]/mean(mean_twoPt_b_prp-mean_twoPt_b_plp),[std(mean_twoPt_b_crp-mean_twoPt_b_clp)]/(sqrt(num_glider_reps-1)*mean(mean_twoPt_b_prp-mean_twoPt_b_plp)),'k','LineWidth',3)
errorbar([36],[mean(mean_twoPt_b_crn)-mean(mean_twoPt_b_cln)]/mean(mean_twoPt_b_prp-mean_twoPt_b_plp),[std(mean_twoPt_b_crn-mean_twoPt_b_cln)]/(sqrt(num_glider_reps-1)*mean(mean_twoPt_b_prp-mean_twoPt_b_plp)),'k','LineWidth',3)

%% END BLOCK 3

%% BEGIN BLOCK 4

%% Change to base directory 

clear all;
filedir = 'VH_TOP_DIR/'; % MUSTEDIT: This should be the directory that contains the van Hateren natural image database
cd(filedir);
filenames = dir(strcat(filedir,'vanhateren_iml/*.iml')); % These are the van Hateren images

% Image parameters.
width_pix = 1536;
width_deg = width_pix/60;
height_pix = 1024;
height_deg = height_pix/60;

% Camera settings
camera_settings = dlmread('camerasettings.txt','',1,0); % This is provided at the same source as the van Hateren database
luminance_conversion = camera_settings(:,5);

%% Load and view natural images. (like what's shown in App. Fig. 1a)

image_number = 1; % Adjust to see different images
filename = strcat('vanhateren_iml/',filenames(image_number).name);
f1=fopen(filename,'rb','ieee-be');
raw=fread(f1,[width_pix,height_pix],'uint16');
fclose(f1);

% Tranformed images.
luminance = luminance_conversion(image_number)*raw;

I_0 = mean(luminance(:));
contrast = (luminance - I_0)/I_0;

% Show image
close all;
figure,
colormap(gray);
imagesc(contrast');
set(gca,'XTick',[])
set(gca,'YTick',[])

%% Spacetime representation of slow motion (shift each row by 1) and fast motion. (like what's shown on the front face in App. Fig. 1b)

row_2plot = 588;
num_times = 250;
num_space = 250;

% Slow speed
spacetime = zeros(num_times,num_space);
for t = 1:num_times;    
    spacetime(t,:) = contrast((width_pix-t+1-num_space+1):(width_pix-t+1),row_2plot)';
end;

close all;
figure,
imagesc(spacetime);
colormap(gray);
daspect([1 1 1])
set(gca,'XTick',[])
set(gca,'YTick',[])

% Fast speed
spacetime = zeros(num_times,num_space);
for t = 1:num_times;    
    spacetime(t,:) = contrast((width_pix-3*t+3-num_space+1):(width_pix-3*t+3),row_2plot)';
end;

figure,
imagesc(spacetime);
colormap(gray);
daspect([1 1 1])
set(gca,'XTick',[])
set(gca,'YTick',[])

%% Compute second-order and third-order spatial cross-correlation function for every natural image
% This takes about an hour

tic

N = length(filenames);
spatial_second = zeros(width_pix,N);
spatial_third = zeros(width_pix,N);
for i = 1:N;
    if eq(mod(i,100),1);
        strcat('On image =',num2str(i))
        toc
    end;
    normalizer = zeros(width_pix,1);
    % Load file
    filename = strcat('vanhateren_iml/',filenames(image_number).name);
    f1=fopen(filename,'rb','ieee-be');
    raw=fread(f1,[width_pix,height_pix],'uint16');
    fclose(f1);
    
    % Transform into contrast.
    I_0 = mean(raw(:));
    contrast = (raw - I_0)/I_0;
    
    contrast_square = contrast*contrast'/height_pix;
    contrast_cube = (contrast.^2)*contrast'/height_pix;
    contrast_cube = (contrast_cube+contrast_cube')/2;
    for j = 1:width_pix;
        for k = j:width_pix;
            spatial_second(k-j+1,i) = spatial_second(k-j+1,i) + contrast_square(j,k);
            spatial_third(k-j+1,i) = spatial_third(k-j+1,i) + contrast_cube(j,k);
            normalizer(k-j+1) = normalizer(k-j+1) + 1;
        end;
    end;
    spatial_second(:,i) = spatial_second(:,i)./normalizer(:);
    spatial_third(:,i) = spatial_third(:,i)./normalizer(:);
end;

%% Save spatial correlation functions

correlation_file = 'CORRELATIONS.mat'; % MUSTEDIT: This matfile contains the computed correlation functions
save(correlation_file,'spatial_second','spatial_third');

%% Load spatial correlation functions

correlation_file = 'CORRELATIONS.mat'; % MUSTEDIT: This matfile contains the computed correlation functions
load(correlation_file);

%% Plot second-order and third-order spatial correlation function (App. Figs. 1C,E)

mean_spatial_second = mean(spatial_second,2);
mean_spatial_third = mean(spatial_third,2);

close all;
figure,
plot([((-width_pix+1):(-1))*width_deg/width_pix (0:width_pix-1)*width_deg/width_pix],[mean_spatial_second(end:-1:2)' mean_spatial_second'],'LineWidth',3)
axis([-15 15 0 max(mean_spatial_second)*1.1])
figure,
plot([((-width_pix+1):(-1))*width_deg/width_pix (0:width_pix-1)*width_deg/width_pix],[mean_spatial_third(end:-1:2)' mean_spatial_third'],'LineWidth',3)
axis([-15 15 0 max(mean_spatial_third)*1.1])

%% Plot second-order and third-order temporal correlation functions for slow speed (40 deg/s) and fast speed (120 deg/s). (App. Figs. 1D,F)

Delta = 5.1;
spatial_separation = (-width_pix:width_pix)*width_deg/width_pix;

% Slow speed
v = 40;
temporal_separation = zeros(2*width_pix-1,1);
for i = 1:(2*width_pix-1);
    temporal_separation(i) = (Delta - spatial_separation(i))/v;
end;

close all;
figure(1),
plot(temporal_separation,[mean_spatial_second(end:-1:2)' mean_spatial_second'],'LineWidth',3)
axis([-0.15 0.15 0 max(mean_spatial_second)*1.1])
figure(2),
plot(temporal_separation,[mean_spatial_third(end:-1:2)' mean_spatial_third'],'LineWidth',3)
axis([-0.15 0.15 0 max(mean_spatial_third)*1.1])
figure(5),
hold on;
plot(temporal_separation,[mean_spatial_second(end:-1:2)' mean_spatial_second'],'LineWidth',3)
figure(6),
hold on;
plot(temporal_separation,[mean_spatial_third(end:-1:2)' mean_spatial_third'],'LineWidth',3)

% Fast speed
v = 120;
temporal_separation = zeros(2*width_pix-1,1);
for i = 1:(2*width_pix-1);
    temporal_separation(i) = (Delta - spatial_separation(i))/v;
end;

figure(3),
plot(temporal_separation,[mean_spatial_second(end:-1:2)' mean_spatial_second'],'LineWidth',3)
axis([-0.15 0.15 0 max(mean_spatial_second)*1.1])
figure(4),
plot(temporal_separation,[mean_spatial_third(end:-1:2)' mean_spatial_third'],'LineWidth',3)
axis([-0.15 0.15 0 max(mean_spatial_third)*1.1])
figure(5),
plot(temporal_separation,[mean_spatial_second(end:-1:2)' mean_spatial_second'],'r','LineWidth',3)
hold off;
axis([-0.15 0.15 0 max(mean_spatial_second)*1.1])
figure(6),
plot(temporal_separation,[mean_spatial_third(end:-1:2)' mean_spatial_third'],'r','LineWidth',3)
hold off;
axis([-0.15 0.15 0 max(mean_spatial_third)*1.1])

%% Show example non-linearly transformed images. (Fig. 2-supp 1a, App Fig. 2A)

% Load and view images. 
image_number = 1; % Adjust to see different images
filename = strcat('vanhateren_iml/',filenames(image_number).name); % Directory where you have the van hateren image ensemble
f1=fopen(filename,'rb','ieee-be');
raw=fread(f1,[width_pix,height_pix],'uint16');
fclose(f1);
% Tranformed images.
luminance = luminance_conversion(image_number)*raw;

I_0 = mean(luminance(:));
contrast = (luminance - I_0)/I_0;
        
% Contrast equalized image
raw_e = raw;
[tmp1, tmp2] = sort(raw_e(:));
contrast_equal(tmp2(1)) = 2/length(tmp2)-1;
for i = 2:length(tmp2);
    if eq(tmp1(i),tmp1(i-1));
        contrast_equal(tmp2(i)) = contrast_equal(tmp2(i-1));
    else
        contrast_equal(tmp2(i)) = 2*i/length(tmp2)-1; 
    end;
end;
contrast_equal = reshape(contrast_equal,size(raw_e));

% Binarized equalized image
contrast_median = median(contrast(:));
contrast_binary = gt(contrast,contrast_median)-lt(contrast,contrast_median);

% Nonmonotonely binarized equalized image
[contrast_sorted contrast_index] = sort(contrast(:));
contrast_25 = contrast_sorted(round(0.25*length(contrast(:))));
contrast_75 = contrast_sorted(round(0.75*length(contrast(:))));
contrast_binary_2 = gt(contrast,contrast_25).*lt(contrast,contrast_75);
contrast_binary_3 = gt(contrast,contrast_25).*lt(contrast,contrast_median)+gt(contrast,contrast_75);

close all;

figure,
colormap(gray);
imagesc(contrast');
set(gca,'XTick',[-100 1600])
set(gca,'YTick',[-100 1600])

figure,
colormap(gray);
imagesc(contrast_equal');
set(gca,'XTick',[-100 1600])
set(gca,'YTick',[-100 1600])

figure,
colormap(gray);
imagesc(contrast_binary');
set(gca,'XTick',[-100 1600])
set(gca,'YTick',[-100 1600])

figure,
colormap(gray);
imagesc(contrast_binary_2');
set(gca,'XTick',[-100 1600])
set(gca,'YTick',[-100 1600])

figure,
colormap(gray);
imagesc(contrast_binary_3');
set(gca,'XTick',[-100 1600])
set(gca,'YTick',[-100 1600])

%% Compute second-order spatial cross-correlation functions on nonlinearly transformed natural images
% Takes about 2.5 hours

clear all;

tic
spatial_second_e = zeros(width_pix,N);
spatial_second_b1 = zeros(width_pix,N);
spatial_second_b2 = zeros(width_pix,N);
spatial_second_b3 = zeros(width_pix,N);
for i = 1:N;
    if eq(mod(i,100),1);
        strcat('On image =',num2str(i))
        toc
    end;
    normalizer = zeros(width_pix,1);
    % Load file
    filename = strcat('vanhateren_iml/',filenames(image_number).name);
    f1=fopen(filename,'rb','ieee-be');
    raw=fread(f1,[width_pix,height_pix],'uint16');
    fclose(f1);
    
    % Equalize contrast
    contrast_equal = zeros(size(raw));
    [tmp1, tmp2] = sort(raw(:));
    contrast_equal(tmp2(1)) = 2/length(tmp2)-1;
    for j = 2:length(tmp2);
        if eq(tmp1(j),tmp1(j-1));
            contrast_equal(tmp2(j)) = contrast_equal(tmp2(j-1));
        else
            contrast_equal(tmp2(j)) = 2*j/length(tmp2)-1; 
        end;
    end;
    
    % Binarize contrast with variable number of steps.
    raw_25 = tmp1(round(0.25*length(raw(:))));
    raw_50 = tmp1(round(0.50*length(raw(:))));
    raw_75 = tmp1(round(0.75*length(raw(:))));
    contrast_binary_1 = 2*gt(raw,raw_50)-1;
    contrast_binary_2 = 2*gt(raw,raw_25).*le(raw,raw_75)-1;
    contrast_binary_3 = 2*gt(raw,raw_25).*le(raw,raw_50)+2*gt(raw,raw_75)-1;
    
    contrast_square_e = contrast_equal*contrast_equal'/height_pix;
    contrast_square_b1 = contrast_binary_1*contrast_binary_1'/height_pix;
    contrast_square_b2 = contrast_binary_2*contrast_binary_2'/height_pix;
    contrast_square_b3 = contrast_binary_3*contrast_binary_3'/height_pix;
    
    for j = 1:width_pix;
        for k = j:width_pix;
            spatial_second_e(k-j+1,i) = spatial_second_e(k-j+1,i) + contrast_square_e(j,k);
            spatial_second_b1(k-j+1,i) = spatial_second_b1(k-j+1,i) + contrast_square_b1(j,k);
            spatial_second_b2(k-j+1,i) = spatial_second_b2(k-j+1,i) + contrast_square_b2(j,k);
            spatial_second_b3(k-j+1,i) = spatial_second_b3(k-j+1,i) + contrast_square_b3(j,k);
            normalizer(k-j+1) = normalizer(k-j+1) + 1;
        end;
    end;
    spatial_second_e(:,i) = spatial_second_e(:,i)./normalizer(:);
    spatial_second_b1(:,i) = spatial_second_b1(:,i)./normalizer(:);
    spatial_second_b2(:,i) = spatial_second_b2(:,i)./normalizer(:);
    spatial_second_b3(:,i) = spatial_second_b3(:,i)./normalizer(:);
end;

%% Save spatial correlation functions

correlation_file = 'NONLINEAR_CORRELATIONS.mat'; % MUSTEDIT: This matfile contains the computed correlation functions of nonlinearly transformed image ensembles
save(correlation_file,'spatial_second_e','spatial_second_b1','spatial_second_b2','spatial_second_b3');

%% Plot second-order spatial correlation functions (Fig. 2-supp. 1b, App. Fig. 2b)

num_2average = N;

mean_spatial_second = mean(spatial_second(:,1:num_2average),2);
mean_spatial_second_e = mean(spatial_second_e(:,1:num_2average),2);
mean_spatial_second_b1 = mean(spatial_second_b1(:,1:num_2average),2);
mean_spatial_second_b2 = mean(spatial_second_b2(:,1:num_2average),2);
mean_spatial_second_b3 = mean(spatial_second_b3(:,1:num_2average),2);

close all;
figure,
hold on;
plot([((-width_pix+1):(-1))*width_deg/width_pix (0:width_pix-1)*width_deg/width_pix],[mean_spatial_second(end:-1:2)' mean_spatial_second']/max(mean_spatial_second),'b','LineWidth',3)
plot([((-width_pix+1):(-1))*width_deg/width_pix (0:width_pix-1)*width_deg/width_pix],[mean_spatial_second_e(end:-1:2)' mean_spatial_second_e']/max(mean_spatial_second_e),'g','LineWidth',3)
plot([((-width_pix+1):(-1))*width_deg/width_pix (0:width_pix-1)*width_deg/width_pix],[mean_spatial_second_b1(end:-1:2)' mean_spatial_second_b1']/max(mean_spatial_second_b1),'r','LineWidth',3)
hold off;
axis([-15 15 0 1.1])
figure,
hold on;
plot([((-width_pix+1):(-1))*width_deg/width_pix (0:width_pix-1)*width_deg/width_pix],[mean_spatial_second(end:-1:2)' mean_spatial_second']/max(mean_spatial_second),'b','LineWidth',3)
plot([((-width_pix+1):(-1))*width_deg/width_pix (0:width_pix-1)*width_deg/width_pix],[mean_spatial_second_b1(end:-1:2)' mean_spatial_second_b1']/max(mean_spatial_second_b1),'r','LineWidth',3)
plot([((-width_pix+1):(-1))*width_deg/width_pix (0:width_pix-1)*width_deg/width_pix],[mean_spatial_second_b2(end:-1:2)' mean_spatial_second_b2']/max(mean_spatial_second_b2),'r','LineWidth',2)
plot([((-width_pix+1):(-1))*width_deg/width_pix (0:width_pix-1)*width_deg/width_pix],[mean_spatial_second_b3(end:-1:2)' mean_spatial_second_b3']/max(mean_spatial_second_b3),'r','LineWidth',1)
hold off;
axis([-15 15 0 1.1])

%% END BLOCK 4
